# Supplementary material for: Relationships between professional mission, work engagement, spiritual climate, and job performance among Chinese clinical nurses: A moderated mediation model
Source: PLoS One. 2025 Dec 15;20(12):e0337329. doi: 10.1371/journal.pone.0337329 (PMC12704848; doi:10.1371/journal.pone.0337329)
Supplement: S1 File — (XLSX) [file pone.0337329.s001.xlsx]

## Sheet: raw data
1	2	33	3	2	2	3	1	1	3	3	1	2	1	2	2	2	2	2	4	4	5	3	5	4	5	4	5	4	5	5	4	5	4	4	4	4	5	4	4	5	3	4	5	4	5	4	4	5	4
2	2	33	3	2	2	3	1	1	3	3	1	2	1	1	2	3	3	4	4	4	4	5	4	5	3	5	4	3	3	3	3	3	3	2	4	4	3	2	2	2	2	2	2	2	3	2	2	2	2
3	2	29	1	2	2	2	1	1	2	3	1	3	1	1	2	2	2	2	5	5	3	4	5	5	3	5	3	5	4	4	4	5	4	5	5	5	3	3	3	5	2	4	3	4	4	5	4	4	5
4	2	29	1	2	2	2	1	1	2	3	1	2	1	1	1	1	2	1	3	5	3	3	5	4	5	4	5	3	4	5	5	5	4	4	4	5	5	5	5	5	5	5	5	5	5	5	5	5	5
5	2	42	3	2	2	2	1	1	4	3	1	2	1	1	1	1	3	1	5	5	4	5	5	4	5	4	5	5	4	4	3	5	4	3	5	5	4	4	4	4	4	4	4	4	4	4	4	4	5
6	2	23	1	2	2	1	1	1	1	1	2	1	2	3	1	1	2	1	4	4	5	4	5	5	5	5	4	5	3	3	4	3	4	4	3	4	4	4	4	4	4	4	4	4	4	4	4	4	4
7	2	31	2	2	2	3	1	1	2	2	1	2	1	1	1	1	2	2	4	4	4	4	4	4	4	4	4	4	3	3	3	3	3	3	3	4	4	2	2	2	2	2	2	2	3	3	3	3	3
8	2	37	3	2	2	3	1	1	3	2	1	2	1	1	1	3	2	1	4	5	4	5	5	5	5	5	4	5	5	5	5	4	5	4	5	5	4	4	3	5	3	3	3	3	4	4	4	4	4
9	2	42	3	2	2	3	1	1	4	4	2	1	2	1	1	2	3	2	5	3	5	3	5	5	4	5	4	4	4	5	3	5	4	5	3	5	5	5	5	5	5	5	5	5	4	5	4	4	4
10	2	40	3	2	2	4	2	1	3	2	1	1	1	1	1	1	2	3	5	5	3	3	3	4	4	4	5	3	4	3	3	4	5	3	3	3	4	3	3	3	3	3	3	3	3	3	4	4	5
11	2	26	1	2	2	2	1	1	1	3	1	1	2	1	1	2	3	3	5	5	4	4	4	4	4	5	4	4	4	5	5	3	4	4	5	4	4	2	3	4	3	4	2	4	4	4	4	4	5
12	2	35	3	2	2	3	1	1	3	4	1	2	1	2	2	2	3	1	5	5	5	5	4	4	5	5	5	5	4	5	5	5	5	4	5	5	4	3	4	5	4	4	3	4	3	3	4	4	4
13	2	36	3	2	2	3	1	1	3	3	2	2	1	2	1	1	3	1	5	5	5	5	5	5	5	5	5	5	5	5	4	4	5	5	5	5	5	5	5	5	3	5	5	5	5	5	5	5	5
14	1	38	3	2	2	3	2	2	4	4	2	3	1	2	1	1	3	2	4	4	4	4	4	4	4	4	4	4	4	4	5	4	4	2	4	4	4	3	4	4	4	4	4	4	4	4	4	4	4
15	2	36	3	2	2	3	1	1	3	3	1	2	1	1	1	2	2	3	5	5	5	5	4	5	5	5	5	5	4	5	4	2	5	1	5	5	4	3	4	3	3	3	3	3	4	5	5	5	5
16	2	30	3	2	2	2	1	1	2	4	1	1	1	1	2	1	3	2	5	5	5	5	4	5	5	5	3	5	3	3	3	3	3	3	3	4	4	3	3	4	4	4	3	4	3	3	4	4	3
17	2	32	1	2	2	2	1	1	2	3	1	2	1	1	2	2	2	2	5	5	5	5	5	5	5	5	5	5	4	4	5	2	5	2	4	4	4	4	4	4	4	4	4	4	4	4	4	4	4
18	2	43	3	2	1	4	3	2	4	2	2	2	1	2	1	2	2	2	4	4	4	5	4	5	4	5	4	5	4	5	5	4	5	4	5	4	4	3	3	5	5	4	4	4	5	4	4	4	5
19	2	43	3	2	2	4	1	1	4	3	2	2	1	3	1	2	2	2	5	5	5	5	4	5	5	4	4	4	5	5	4	3	5	4	4	4	3	1	3	4	4	4	3	4	4	4	3	4	4
20	2	27	2	2	1	1	1	2	2	1	1	2	2	1	1	3	3	2	4	5	4	4	4	5	5	5	4	3	3	4	4	4	3	4	3	4	4	3	2	5	3	4	3	3	3	3	3	3	3
21	2	28	3	2	1	2	1	1	2	1	2	2	2	1	1	2	2	3	4	4	3	3	4	3	4	4	3	3	3	3	3	3	4	3	4	4	3	3	3	3	3	3	3	3	3	3	3	3	3
22	2	31	4	2	2	1	1	1	3	1	1	1	2	1	1	2	2	3	5	5	4	4	4	4	4	4	4	4	4	4	4	2	4	2	4	4	4	4	4	4	4	4	4	4	4	4	4	4	4
23	2	42	3	2	1	4	2	2	4	2	2	2	1	1	1	1	3	1	5	5	5	5	5	5	4	5	4	5	4	4	4	3	4	2	4	5	4	3	2	5	4	3	3	3	3	3	3	3	3
24	2	29	1	3	2	3	1	1	2	4	1	2	1	1	2	2	3	2	5	5	5	5	4	5	5	5	5	4	3	3	3	4	4	4	3	5	4	3	4	4	4	4	4	4	3	4	3	4	4
25	2	34	3	1	1	2	1	1	1	1	2	2	2	1	1	2	2	1	3	4	3	3	4	4	4	4	4	5	3	4	4	3	5	4	4	3	3	2	3	4	3	3	3	3	3	3	4	4	4
26	2	38	3	2	2	2	1	1	4	3	1	3	1	1	2	2	2	2	4	4	4	4	4	4	4	4	4	4	4	4	4	4	4	4	4	4	3	3	3	3	3	3	3	3	3	3	3	3	3
27	2	35	3	2	1	2	1	1	3	1	2	2	2	1	1	1	2	1	3	3	3	3	3	3	3	3	3	3	4	4	4	4	4	4	4	3	3	3	4	4	4	4	4	4	3	3	3	3	3
28	2	41	3	2	2	3	1	1	4	3	1	2	1	2	1	1	2	2	5	5	5	5	5	5	5	5	5	5	5	5	5	5	5	4	5	5	5	5	5	4	4	4	5	5	5	5	5	5	5
29	2	39	3	2	1	3	3	2	4	2	2	1	1	2	1	1	3	1	4	5	3	5	4	5	5	5	5	5	4	5	5	5	5	5	5	4	5	4	5	5	4	5	5	5	5	5	5	5	4
30	2	34	3	2	2	2	1	1	2	4	1	2	1	3	1	1	2	1	5	5	4	5	3	5	4	5	5	5	4	5	5	5	5	4	5	4	4	3	4	5	5	5	5	5	4	4	4	5	5
31	2	32	3	2	2	3	1	1	3	3	1	1	1	1	1	1	2	2	4	4	5	3	5	5	5	5	3	5	5	5	4	5	5	4	4	5	4	3	3	2	2	4	3	4	3	4	4	4	5
32	2	27	3	2	1	2	1	1	2	1	1	2	1	2	1	1	2	2	5	4	5	4	3	5	5	5	5	5	2	2	3	4	3	3	4	5	5	3	3	3	3	4	3	3	3	3	3	3	4
33	2	30	3	2	1	3	1	1	3	1	2	2	2	1	1	2	2	3	5	5	5	5	5	4	5	5	4	5	3	3	3	4	4	4	4	4	3	3	3	3	3	4	4	4	3	3	3	4	5
34	2	32	3	2	1	3	1	1	3	1	1	2	2	1	1	3	2	2	5	5	5	5	5	5	5	5	5	4	3	3	3	4	4	4	4	4	3	3	3	3	3	4	3	4	3	4	3	4	5
35	1	22	1	1	1	1	1	1	1	1	2	2	2	1	1	2	3	2	4	4	5	4	4	4	4	4	4	4	4	5	4	1	4	2	4	4	4	3	4	4	5	3	4	5	5	4	4	3	5
37	2	30	3	2	2	3	1	1	2	2	1	2	1	2	2	2	2	2	5	5	5	5	4	5	5	5	5	4	5	4	4	4	5	5	5	5	5	3	4	4	4	4	4	4	4	4	4	4	5
38	2	35	3	2	1	2	1	2	4	3	1	2	1	1	3	3	2	2	5	5	4	5	4	5	2	5	3	5	4	5	5	5	5	5	5	5	5	4	4	5	4	4	4	4	4	4	4	4	4
39	2	34	2	2	2	2	1	1	3	3	1	1	1	1	1	2	2	2	4	5	3	5	3	5	2	5	5	3	4	4	5	5	5	4	4	4	4	3	3	4	4	4	4	4	4	4	4	4	4
40	2	31	3	1	1	2	1	1	3	1	1	1	1	1	1	2	2	2	5	5	5	5	4	5	4	2	5	5	5	5	5	4	5	4	5	5	5	4	5	5	5	5	5	5	5	5	5	5	5
41	2	26	2	2	2	2	1	1	2	3	1	2	2	1	1	1	2	1	3	5	4	5	4	5	5	5	5	3	5	5	5	5	5	5	5	5	5	5	5	5	5	5	5	5	5	5	5	5	5
42	2	37	3	1	1	2	1	1	4	1	1	3	1	1	1	1	2	1	5	3	4	5	3	5	5	5	4	5	4	4	4	4	4	5	4	4	5	4	4	4	4	4	4	4	4	4	4	4	4
43	2	26	1	2	1	2	1	1	2	1	1	1	2	1	2	3	3	3	3	3	3	4	4	4	4	4	4	4	4	4	4	4	3	4	4	4	3	3	3	3	3	3	3	3	3	3	3	3	3
44	2	28	3	1	1	2	1	1	2	1	1	1	1	1	1	3	2	1	3	4	3	4	3	5	4	4	1	5	3	3	3	3	3	3	3	3	3	2	3	3	1	3	1	1	3	2	2	3	4
45	2	37	3	2	2	3	3	1	4	2	2	2	1	1	1	1	2	3	3	3	3	3	3	3	3	3	3	3	3	3	3	3	3	3	3	4	3	1	3	4	3	3	3	3	2	2	2	2	2
46	2	40	3	2	1	3	2	2	4	2	2	1	1	1	1	1	2	1	5	5	5	5	4	5	5	5	5	5	3	3	5	5	4	5	5	4	4	3	4	5	5	5	5	5	5	5	5	5	3
47	2	27	1	2	2	2	1	2	2	1	1	2	2	1	1	3	2	3	5	4	4	5	4	4	4	4	4	4	4	4	4	4	4	3	4	4	4	1	1	2	1	1	1	1	2	2	2	2	4
48	2	27	3	1	1	2	1	1	2	1	2	2	2	1	1	2	2	1	4	5	4	4	3	5	5	5	5	5	5	5	5	1	5	1	5	5	5	5	5	5	5	5	5	5	5	5	5	5	5
49	1	21	1	1	1	1	1	1	1	1	2	1	2	1	1	2	2	2	5	5	5	5	4	5	5	5	4	5	4	4	4	4	3	3	3	4	4	3	5	4	3	3	3	3	3	3	3	3	3
50	2	30	3	1	1	2	2	1	2	1	2	2	2	2	1	2	2	3	4	4	4	4	4	4	4	5	4	4	3	3	3	4	4	4	4	4	3	3	3	3	3	4	4	4	4	4	4	4	5
51	2	24	1	1	2	1	1	1	2	1	1	2	2	1	2	3	2	3	4	4	4	4	3	4	4	4	4	4	4	4	4	2	4	2	4	3	3	3	3	3	3	3	3	3	3	3	3	3	3
52	2	28	3	2	1	2	1	1	2	1	2	1	2	1	1	1	2	1	5	5	5	5	5	5	5	5	5	5	5	5	5	1	5	1	5	5	5	5	5	5	5	5	5	5	5	5	5	5	5
53	2	46	3	2	1	3	1	1	2	1	2	2	2	1	2	2	2	3	3	3	5	5	3	4	4	4	4	4	4	3	3	3	3	3	3	3	3	3	3	4	4	4	4	4	4	4	4	4	4
54	2	27	2	1	1	2	1	1	2	1	2	2	1	1	1	1	2	2	4	4	4	4	4	4	4	4	4	4	4	4	4	2	4	2	4	4	4	4	4	4	4	4	4	4	4	4	4	4	4
55	2	30	1	2	2	2	1	1	2	3	1	3	1	1	2	2	3	3	4	4	4	4	3	4	4	4	3	4	4	3	3	3	4	3	3	3	3	1	2	2	2	3	3	2	3	3	3	4	4
56	2	24	1	1	1	1	1	1	1	1	1	2	2	1	2	2	2	2	4	4	4	4	4	3	3	4	4	5	3	3	4	4	4	4	4	4	3	1	2	3	2	4	2	3	3	3	3	2	3
57	2	28	1	2	1	2	1	1	2	1	2	2	2	1	1	1	2	3	3	3	3	3	5	5	4	4	4	4	4	4	4	2	4	2	4	4	4	4	4	4	4	4	4	4	4	4	4	4	4
58	2	36	3	2	1	2	1	1	4	1	2	2	2	1	1	1	2	2	4	3	4	3	3	3	3	3	3	3	3	3	3	3	3	3	3	3	3	3	3	3	3	3	3	3	3	3	3	3	3
59	2	28	3	2	1	3	1	1	2	1	2	2	2	1	2	2	2	2	5	4	4	5	3	3	4	4	4	3	4	4	2	3	3	4	3	3	3	2	2	2	2	3	2	3	3	4	4	5	5
60	2	40	3	2	1	3	1	2	4	1	1	2	1	2	2	2	3	5	5	5	5	5	5	5	5	5	5	5	5	5	5	1	5	1	5	5	5	5	5	5	5	5	5	5	5	5	5	5	5
61	2	43	3	1	1	3	1	2	4	1	1	3	2	1	2	2	2	2	4	4	4	4	4	4	4	4	4	4	3	3	3	4	4	4	4	3	3	3	3	3	3	3	3	3	3	3	3	3	4
62	2	31	3	2	1	2	1	1	2	1	2	2	1	1	1	1	2	3	4	4	5	5	4	4	4	4	4	5	5	4	4	3	3	3	3	3	3	3	3	3	3	3	3	3	3	3	3	3	3
63	2	29	3	2	1	3	2	1	3	2	2	2	1	1	2	3	2	2	4	3	4	5	4	4	4	5	4	4	4	4	4	5	1	4	4	4	3	3	4	4	4	4	4	4	3	3	3	4	4
64	2	28	2	1	1	2	1	1	2	1	1	1	2	1	1	2	2	1	5	5	4	4	4	4	4	5	4	5	4	3	5	4	4	3	4	4	4	3	4	4	4	5	4	5	5	4	4	4	4
65	2	31	3	1	2	2	1	1	3	2	2	1	2	1	1	2	2	1	5	5	5	5	5	5	5	5	5	5	5	5	5	1	5	1	5	5	5	5	5	5	5	5	5	5	5	5	5	5	5
66	2	40	3	1	1	2	1	1	4	1	2	2	2	3	2	3	2	3	5	4	3	3	3	4	4	4	4	4	3	3	3	3	3	3	3	3	4	4	4	3	3	3	3	3	3	3	3	3	3
67	2	42	3	2	2	4	3	2	4	3	2	1	1	2	2	2	2	1	5	5	5	5	5	5	5	5	5	5	5	5	5	4	5	4	4	4	4	3	3	3	3	3	3	3	3	3	3	3	3
68	2	31	3	2	2	3	1	1	3	1	2	2	1	2	2	1	3	3	3	3	4	4	3	3	3	3	3	3	3	3	3	3	3	3	3	3	3	3	3	3	3	3	3	3	3	3	3	3	3
69	2	25	2	1	1	1	1	1	1	1	1	2	2	1	1	1	3	1	3	5	4	5	4	5	5	5	5	5	5	5	5	1	5	1	5	5	5	5	5	5	5	5	5	5	5	5	5	5	5
70	2	26	1	2	1	2	1	2	2	1	1	1	2	1	1	2	2	1	5	5	4	4	5	5	5	5	5	5	3	5	5	4	4	4	2	4	3	3	3	3	3	3	4	4	5	5	5	5	5
71	2	34	3	2	1	3	2	2	3	2	1	2	1	1	1	3	3	3	4	3	4	3	4	4	4	5	4	5	4	3	3	3	4	3	3	4	4	2	2	4	4	4	3	4	3	3	2	4	4
72	2	25	1	1	1	1	1	1	1	1	2	1	2	3	1	1	2	1	4	4	4	4	4	4	4	4	4	4	4	4	4	3	4	2	4	4	4	4	4	4	4	4	4	4	4	4	4	4	4
73	2	46	3	2	1	3	2	1	4	2	2	1	1	2	1	2	2	3	4	4	4	4	4	4	4	4	4	4	2	3	4	4	4	2	4	4	4	4	4	4	4	4	4	4	4	4	4	4	4
74	2	29	3	2	2	3	3	1	3	2	2	1	1	2	1	1	2	2	3	4	4	4	4	4	4	4	4	4	4	4	4	4	4	5	4	4	4	3	3	4	4	4	4	4	3	4	4	4	4
75	2	31	3	2	2	2	1	1	3	1	2	2	2	2	1	3	3	2	5	5	4	5	4	5	5	5	4	5	4	4	4	3	4	4	5	4	4	3	3	4	3	3	4	4	4	4	3	4	4
76	2	38	4	2	2	3	1	2	4	4	1	3	1	2	2	1	2	2	4	3	5	5	4	5	5	5	3	5	3	5	5	5	5	5	5	5	4	2	3	4	3	2	3	3	3	2	2	2	4
77	2	33	1	2	2	3	1	1	3	3	1	3	2	1	2	2	3	4	5	5	4	5	2	4	4	5	4	3	3	3	2	2	3	3	3	4	3	3	3	3	3	2	3	3	3	3	3	3	3
78	2	32	3	2	2	3	1	1	3	1	2	1	2	1	1	1	3	2	4	3	5	4	5	5	4	4	5	5	2	1	2	3	2	2	3	5	3	1	1	1	1	1	1	1	2	3	2	2	4
79	2	34	3	2	1	2	2	1	3	2	2	2	1	1	1	1	2	2	5	5	5	5	4	5	3	5	4	4	3	3	3	2	3	3	3	4	3	3	3	4	4	3	3	3	3	3	3	3	4
80	2	25	2	1	2	2	1	1	2	1	1	1	1	1	2	3	3	3	5	4	5	4	3	5	5	5	4	5	4	4	5	5	5	5	5	5	4	3	3	3	3	4	4	3	3	3	3	3	3
81	2	25	3	2	1	2	1	1	2	1	1	2	2	1	2	2	2	3	5	4	4	4	3	3	3	4	3	4	4	3	3	3	3	3	3	4	3	2	3	3	3	3	3	3	3	3	3	3	3
82	2	25	1	1	1	1	1	1	1	1	2	1	2	1	1	2	2	1	4	3	4	5	4	5	4	4	4	4	4	3	4	4	3	3	3	3	3	3	3	3	3	4	3	3	4	3	4	4	3
83	2	33	3	2	1	2	1	2	2	1	1	1	1	1	1	3	3	5	5	5	4	4	4	4	4	5	5	5	3	3	5	5	3	4	4	3	3	3	3	4	4	4	4	4	4	4	4	4	4
84	2	35	1	1	1	2	1	1	2	1	1	2	1	1	2	2	2	2	4	4	4	4	4	4	4	4	4	4	3	3	3	3	3	3	3	3	3	1	3	3	3	2	2	2	3	3	3	3	3
86	2	29	3	2	1	2	1	1	2	1	2	2	2	1	1	2	2	3	4	3	5	4	5	5	4	5	4	5	5	5	5	3	3	3	3	4	4	2	2	3	2	3	3	4	4	4	3	3	3
87	2	23	1	1	1	1	1	1	2	1	1	2	2	1	1	2	2	2	5	5	4	4	4	4	4	5	4	5	4	3	4	3	3	3	3	4	3	2	3	5	4	4	4	4	3	3	3	3	5
88	2	28	3	2	1	2	1	1	2	1	2	2	2	1	2	2	2	3	3	3	3	4	4	4	4	4	4	4	3	3	3	3	3	3	3	3	3	3	3	3	3	3	3	3	3	3	3	3	3
89	2	27	3	1	1	2	1	1	1	1	1	1	1	1	2	2	2	2	5	5	4	5	4	4	5	5	4	5	3	2	3	3	2	3	3	3	3	1	3	5	3	3	3	3	3	3	3	3	4
90	2	35	3	2	2	2	2	1	3	2	2	2	2	1	1	1	2	2	5	5	5	4	4	4	5	5	5	5	5	5	5	5	5	4	4	5	5	5	5	5	4	4	4	4	4	4	4	4	4
91	2	37	3	2	2	4	2	2	3	3	2	2	1	2	1	2	2	2	5	5	5	5	4	4	4	5	4	4	4	4	4	3	3	3	3	5	4	3	3	4	4	3	3	3	3	3	3	3	3
92	2	30	2	2	1	2	1	1	2	1	2	1	2	1	2	2	2	3	4	4	4	4	4	4	4	4	4	4	4	4	4	2	4	2	4	4	4	4	4	4	4	4	4	4	4	4	4	4	4
93	2	29	3	1	1	2	2	1	3	1	1	1	1	2	1	1	2	1	4	5	3	5	4	5	5	5	5	5	5	5	5	4	4	2	4	5	5	5	5	5	5	5	5	5	5	5	5	5	5
94	2	29	4	1	1	2	1	1	2	1	1	2	2	1	1	3	2	1	5	5	4	5	5	5	5	5	5	5	5	5	5	3	5	5	5	5	5	1	1	5	1	4	4	2	5	5	5	5	5
95	2	24	1	1	1	1	1	1	1	1	1	2	2	1	1	2	2	2	3	4	3	3	3	3	3	4	3	4	3	3	3	4	3	3	3	3	3	3	3	3	3	3	3	3	3	3	3	3	3
96	2	33	3	2	2	2	1	1	3	2	2	2	2	1	1	2	2	2	4	4	4	4	4	4	4	4	4	4	4	4	4	2	4	2	4	3	3	3	3	3	3	3	3	3	3	3	3	3	3
97	2	27	2	2	2	2	1	1	2	2	2	2	2	1	1	2	2	2	5	5	5	5	4	4	4	4	4	4	4	4	4	2	4	2	4	4	4	4	4	4	4	4	4	4	4	4	4	4	4
98	2	47	3	2	2	4	2	1	4	3	2	2	1	1	2	3	2	3	2	3	4	4	3	4	4	5	4	3	2	2	3	3	3	2	3	4	3	2	3	3	3	3	3	3	2	2	2	3	3
100	2	28	3	2	2	2	1	1	2	1	1	1	1	1	1	2	2	2	4	4	5	5	4	5	5	5	5	5	5	5	5	5	5	5	5	5	3	3	3	3	3	5	3	4	5	5	5	5	5
101	2	27	1	2	2	2	1	1	2	2	1	2	2	1	1	1	2	2	4	4	4	4	4	4	4	4	4	4	4	4	4	2	4	2	4	4	4	4	4	4	4	4	4	4	4	4	4	4	4
102	2	45	2	1	2	3	1	1	4	1	2	2	2	1	1	2	1	2	4	5	3	5	4	5	5	5	5	5	5	5	5	5	5	1	4	5	5	5	5	5	5	5	5	5	5	5	5	5	5
103	2	44	3	2	2	3	1	1	4	2	2	2	1	2	1	2	2	2	4	4	4	4	4	4	4	4	4	4	4	5	5	3	5	3	4	4	4	3	4	4	3	4	4	4	4	4	4	4	4
104	2	31	3	2	1	2	1	1	3	1	2	2	1	1	1	1	2	2	5	5	5	5	4	4	4	4	4	4	4	4	4	3	4	3	4	4	4	3	4	3	3	4	4	5	4	5	4	4	5
105	2	22	2	1	1	1	1	1	2	1	2	2	2	1	3	3	2	2	3	4	4	4	3	4	4	4	3	4	3	2	2	4	3	3	3	4	3	2	2	4	3	3	3	3	4	4	3	3	4
106	2	31	3	1	1	1	1	1	1	1	1	1	1	1	1	1	2	2	4	4	4	4	4	4	4	4	4	4	4	4	4	2	4	2	4	4	4	4	4	4	4	4	4	4	4	4	4	4	4
107	2	27	3	2	2	2	1	1	2	1	2	2	2	1	2	1	2	3	3	3	3	5	3	5	5	5	5	4	3	3	3	2	5	3	3	5	5	1	1	5	4	3	1	3	3	2	3	3	4
108	2	28	3	1	2	2	1	1	2	2	1	2	1	1	1	1	2	2	5	5	4	5	5	4	4	5	4	4	3	3	3	5	4	4	4	5	5	3	5	3	3	4	3	3	3	3	3	3	5
109	2	31	3	1	1	1	1	1	2	1	1	2	2	1	2	2	2	3	5	3	5	4	3	5	5	5	1	5	4	4	4	3	3	3	3	4	4	3	3	1	1	3	1	1	1	1	3	3	5
110	2	26	3	2	2	2	1	1	2	2	2	2	2	1	2	2	3	2	3	3	3	3	4	3	4	4	3	4	3	4	4	4	3	4	3	3	4	3	3	4	3	2	2	3	3	2	3	3	3
111	2	29	2	2	1	2	1	1	2	1	1	1	1	1	2	2	2	2	4	4	4	5	4	4	5	5	4	5	3	3	4	5	3	3	4	4	3	3	4	4	3	4	4	4	3	3	3	3	4
112	2	26	2	1	1	2	1	1	1	1	2	2	2	1	1	1	2	2	4	4	4	4	4	4	4	4	4	4	4	4	4	4	3	4	4	4	3	2	3	3	2	3	3	3	3	3	3	3	4
113	2	38	3	2	1	3	1	2	3	2	2	1	2	2	1	2	2	2	5	5	5	5	5	5	5	5	5	5	5	5	5	1	5	5	5	5	5	5	5	5	5	5	5	5	5	5	5	5	5
114	2	33	3	2	1	2	1	1	2	1	2	3	1	1	1	2	2	2	5	5	4	5	4	5	5	5	3	5	5	4	5	4	5	1	5	5	5	4	5	5	5	5	4	5	5	5	5	5	5
115	2	30	3	2	1	2	2	1	3	1	1	2	1	1	1	2	2	1	4	4	5	4	4	4	5	4	4	4	5	5	5	1	5	1	5	5	5	5	5	4	5	3	3	4	4	4	4	4	4
117	2	50	3	1	2	4	2	2	4	2	2	1	1	1	1	1	2	1	4	5	3	5	4	5	5	5	5	5	3	5	5	5	5	5	5	5	1	4	4	5	5	5	5	5	4	4	4	4	5
118	2	23	1	1	1	1	1	1	1	1	1	2	2	1	1	2	2	3	4	4	4	3	3	3	4	3	3	3	3	3	3	3	3	3	3	3	3	3	3	3	3	3	3	3	3	3	3	3	3
119	2	30	4	2	2	2	1	1	2	2	2	2	2	1	2	3	2	2	4	4	4	4	3	4	3	5	3	4	3	3	4	4	4	2	4	4	3	4	4	3	3	4	3	4	4	4	4	4	4
120	2	28	3	2	1	2	1	1	2	1	1	2	1	1	2	3	2	3	4	4	3	4	4	4	4	4	4	4	3	3	3	3	3	3	3	4	3	1	4	4	4	3	2	3	3	3	3	3	3
121	1	25	1	1	2	1	1	1	1	1	1	1	2	1	1	1	3	4	1	5	5	5	4	5	5	5	5	5	5	3	3	3	3	3	3	5	5	3	3	3	3	4	3	4	5	4	5	5	4
123	2	37	3	2	1	3	1	2	3	1	1	1	2	1	1	2	2	2	4	3	5	4	5	5	5	5	5	5	4	5	5	4	5	5	5	5	5	4	4	5	4	4	3	5	5	5	4	5	4
124	2	49	3	2	2	4	1	2	4	4	2	2	1	2	1	1	3	2	4	4	4	4	4	4	5	4	4	4	4	4	4	4	4	4	4	4	3	4	4	4	4	4	4	5	4	4	3	4	5
125	2	27	1	1	1	1	1	1	2	1	1	2	1	1	1	1	2	2	4	4	5	4	4	4	4	5	4	4	4	4	4	5	4	4	4	4	4	3	3	4	3	4	3	4	3	3	3	3	4
126	2	42	3	2	2	3	1	1	4	3	2	2	1	1	1	2	3	3	3	4	5	5	4	5	5	4	3	4	3	4	5	4	5	4	3	4	4	4	4	5	4	3	4	4	3	3	3	4	5
127	1	23	1	1	1	1	1	1	1	1	2	1	2	1	1	1	2	1	4	4	4	4	4	4	4	4	4	4	4	4	4	2	4	2	4	4	4	4	4	4	4	4	4	4	4	4	4	4	4
128	2	25	2	1	1	2	1	1	2	1	1	1	2	1	1	2	3	3	3	3	3	3	4	4	4	4	4	4	3	3	3	3	3	3	3	3	3	3	3	3	3	3	3	3	3	3	3	3	3
129	2	36	3	2	2	2	1	1	3	1	2	2	2	1	1	1	3	1	5	5	5	5	5	5	5	5	5	5	5	5	5	1	5	1	5	5	5	5	5	5	5	5	5	5	5	5	5	5	5
130	1	23	1	1	2	1	1	1	1	1	1	2	2	1	2	3	3	5	5	5	4	5	4	4	4	4	5	5	3	2	3	3	3	1	3	4	4	1	1	2	1	5	3	4	2	3	3	3	4
132	2	30	1	1	1	1	1	1	1	1	1	2	2	1	2	2	2	3	4	4	4	4	4	4	4	4	3	5	2	3	2	4	3	3	3	4	3	2	3	4	4	4	3	3	3	4	4	4	4
133	2	38	3	1	1	3	1	1	4	1	2	1	1	1	1	2	2	2	3	3	3	3	5	5	5	5	5	5	4	3	4	5	4	3	4	5	5	5	5	5	5	5	5	5	5	5	5	5	5
134	2	40	3	2	2	2	1	1	3	1	2	2	2	1	2	3	2	2	5	5	5	5	4	5	5	5	5	5	5	5	5	4	4	3	5	4	4	4	5	5	5	5	5	5	5	5	5	5	5
135	1	25	1	1	2	2	1	1	2	2	1	2	1	1	2	1	3	3	5	4	4	5	4	5	5	5	5	5	4	4	4	4	4	3	3	4	4	1	2	4	2	2	2	2	2	2	2	3	4
136	2	27	3	1	1	1	1	1	1	1	1	1	2	1	1	3	2	3	3	3	3	3	3	3	3	3	3	3	3	3	4	3	3	3	3	3	3	3	3	3	3	3	3	3	2	3	2	2	3
137	2	29	3	2	1	2	1	1	2	1	1	2	2	1	1	1	3	3	5	5	5	5	5	5	5	5	5	5	3	3	4	4	5	4	4	5	5	3	3	5	3	4	4	4	5	5	5	5	5
138	2	43	3	1	1	3	1	1	4	1	2	2	1	1	2	3	2	3	4	4	4	4	4	4	4	4	4	4	3	3	4	3	3	3	4	4	3	3	3	3	3	4	3	4	3	3	3	3	4
139	2	25	1	1	1	1	1	1	2	1	2	1	2	1	1	1	2	2	5	4	5	3	5	5	5	5	5	5	4	4	4	2	4	2	4	4	4	4	4	4	4	4	4	4	4	4	4	4	4
140	1	28	1	2	2	2	1	1	2	1	1	2	1	2	2	1	2	2	4	4	4	4	3	3	3	4	4	4	2	2	3	3	3	3	4	4	4	2	3	4	3	4	3	4	4	4	3	3	4
141	2	24	3	1	1	1	1	1	2	1	1	2	2	1	1	2	2	2	5	5	5	5	5	5	5	5	5	5	5	5	5	4	5	3	5	5	5	3	3	4	4	4	4	4	5	5	5	3	5
142	2	33	3	2	1	2	1	1	3	1	2	3	2	1	1	2	2	2	3	3	3	3	3	3	3	3	3	3	3	3	3	3	3	3	3	3	3	3	3	3	3	3	3	3	3	3	3	3	3
143	2	27	2	2	1	2	1	1	2	1	2	2	2	1	2	2	1	3	4	4	3	4	3	4	4	4	4	4	4	4	4	4	4	4	5	4	4	4	4	4	4	4	4	4	4	4	4	4	4
144	2	30	3	2	1	2	1	1	3	1	2	2	1	1	2	2	2	3	4	4	4	4	3	3	3	3	3	3	2	3	3	3	3	3	3	3	3	2	2	3	2	2	2	2	2	2	2	2	3
145	2	28	2	2	2	2	1	1	2	1	1	2	2	1	1	2	3	3	5	4	5	4	5	5	5	5	3	5	4	3	3	4	3	3	3	4	4	2	2	4	3	3	3	3	3	4	3	3	5
146	2	33	4	2	1	3	2	1	3	1	2	1	1	1	1	1	2	2	5	5	3	5	4	5	5	5	4	5	4	5	5	5	5	5	5	5	5	4	4	5	4	5	5	5	5	5	5	5	5
147	1	29	1	1	2	2	1	1	2	3	1	1	2	1	2	2	3	2	2	4	3	3	3	3	3	3	3	3	4	4	5	4	4	3	3	4	4	2	3	3	3	3	3	3	2	3	3	3	4
148	2	34	3	2	2	3	2	2	3	2	2	2	1	1	1	2	2	2	5	5	5	5	5	5	5	5	5	5	4	5	5	5	5	5	5	5	4	4	4	5	4	5	5	5	5	5	5	5	5
149	2	30	3	2	2	2	1	1	2	1	1	2	2	1	2	3	3	2	4	4	4	4	4	5	5	5	1	5	3	4	4	4	4	4	4	4	3	3	3	3	3	3	4	3	3	3	3	3	3
150	2	43	4	1	1	2	3	2	4	2	1	2	1	1	1	1	2	3	3	5	3	5	3	5	5	5	5	5	5	5	4	2	5	3	4	5	5	3	3	3	3	3	3	3	3	3	3	3	3
151	2	33	3	2	2	3	1	1	2	3	1	1	1	2	1	2	2	2	5	4	5	4	5	5	5	5	4	5	4	3	4	4	5	4	4	5	4	3	3	4	3	4	3	4	4	4	4	4	4
152	2	24	3	1	1	1	1	1	2	1	1	1	2	1	1	1	2	2	5	5	4	5	4	5	5	5	5	5	5	5	5	5	5	3	3	5	5	3	4	4	4	4	3	4	5	5	5	5	5
153	2	30	4	2	1	2	1	1	3	1	2	2	2	1	3	3	2	1	5	3	5	4	5	5	5	5	5	5	4	4	4	5	4	5	4	5	5	5	4	5	5	5	5	5	5	5	5	5	5
154	2	36	3	2	1	3	1	1	3	1	2	2	2	1	1	3	2	3	4	4	4	4	3	4	4	5	4	4	4	3	4	3	4	3	3	4	3	3	3	4	3	3	3	3	3	3	4	3	3
155	2	36	3	2	2	3	1	1	3	3	1	1	1	2	2	3	3	2	4	4	5	5	4	4	5	5	4	5	4	4	4	4	4	3	4	5	3	3	3	4	3	3	3	4	3	3	3	4	4
156	2	52	3	2	2	4	2	2	4	4	2	3	2	1	1	2	3	1	4	4	4	5	4	5	5	5	4	5	5	5	4	5	5	5	5	4	5	4	4	4	4	5	5	5	4	5	4	5	5
157	2	28	3	2	2	2	1	1	2	2	2	2	2	1	2	1	2	1	4	4	4	5	4	5	5	5	4	5	5	5	4	5	4	4	4	4	3	2	3	3	2	4	3	3	4	3	3	4	4
158	2	30	3	2	2	2	1	1	2	1	1	2	1	1	1	1	2	2	4	4	4	4	4	4	4	5	4	4	3	3	3	4	3	3	3	3	3	2	3	4	3	3	3	2	3	4	3	4	5
159	2	34	3	2	2	3	1	1	3	2	2	1	2	2	1	2	3	2	5	5	5	5	5	5	5	5	5	5	4	4	4	4	4	4	5	5	5	5	4	5	5	5	5	5	4	4	4	4	4
160	2	40	3	2	2	3	2	1	3	3	2	2	1	1	2	3	3	2	4	4	3	5	4	4	4	5	3	5	5	5	5	4	5	4	5	4	3	3	3	4	3	3	3	4	4	3	4	4	5
161	2	28	3	2	2	2	1	1	2	3	1	3	1	1	2	2	2	2	3	5	4	5	5	5	5	5	5	5	5	5	4	4	5	4	5	5	3	3	4	4	2	4	4	4	4	4	4	4	4
162	2	44	3	1	1	3	2	1	4	1	1	2	1	1	1	2	2	1	5	3	5	3	5	5	5	5	5	5	5	4	5	5	5	5	5	5	5	5	5	5	4	5	5	5	5	5	5	5	5
163	2	26	2	2	1	2	1	1	2	1	2	2	2	1	1	3	2	3	5	5	5	5	4	5	5	5	5	5	5	5	5	5	5	1	5	5	3	3	3	5	4	5	2	2	3	3	3	3	5
164	2	22	1	2	2	1	1	1	1	1	2	2	2	1	2	2	2	3	4	4	4	4	4	4	4	4	4	4	3	3	3	3	3	3	3	2	2	3	1	2	2	3	3	3	3	3	3	2	3
165	2	25	1	1	2	2	1	1	2	1	1	2	2	2	3	3	2	3	5	5	4	5	4	5	4	5	3	4	3	3	2	3	3	4	3	4	2	1	1	4	3	3	2	3	2	2	2	2	4
166	2	41	3	1	1	3	2	1	4	1	1	2	1	1	1	3	3	3	3	3	4	4	4	4	5	5	4	3	3	3	3	3	2	4	4	4	4	3	3	4	4	4	4	4	4	5	4	4	5
167	2	29	1	2	2	2	1	1	3	1	1	2	1	1	2	2	2	2	5	5	4	5	4	4	5	5	4	5	4	4	4	4	4	4	3	5	3	2	4	3	3	4	4	3	3	4	3	2	5
168	2	33	3	2	2	2	1	1	3	1	2	2	1	1	1	1	2	3	3	3	3	3	3	3	3	3	3	3	3	3	3	3	3	3	3	3	3	3	3	3	3	3	3	3	3	3	3	3	3
169	2	36	1	2	1	2	2	1	3	2	2	1	1	1	2	2	2	3	5	5	4	5	4	4	4	5	5	5	4	5	5	5	1	2	5	5	5	3	4	5	5	5	4	4	4	4	4	4	4
170	2	25	1	2	1	2	1	2	2	1	1	1	2	1	1	2	3	2	5	4	5	5	4	5	5	5	5	5	4	2	4	4	3	4	4	5	3	2	4	4	4	5	5	4	4	4	4	4	5
171	2	24	1	1	1	1	1	1	2	1	1	2	1	1	1	1	2	1	5	5	5	3	5	5	5	5	5	5	5	5	5	5	5	5	5	5	5	5	5	5	5	5	5	5	5	5	5	5	5
172	2	25	3	2	2	3	1	1	4	1	2	2	1	1	1	1	3	1	5	3	5	5	5	5	5	5	5	5	4	4	4	3	4	2	4	4	3	3	3	4	3	4	3	4	3	4	3	4	4
173	2	30	3	2	1	2	2	1	2	1	1	2	1	1	2	2	2	2	5	5	4	4	4	4	5	5	4	4	4	3	4	5	4	5	4	4	4	3	4	4	3	4	4	4	4	4	4	4	4
174	2	31	3	2	1	3	1	1	3	1	1	2	1	1	2	2	2	2	5	5	4	4	4	4	4	4	4	4	4	4	4	4	4	3	4	4	4	3	3	4	4	4	3	4	4	4	4	4	4
175	2	27	3	1	1	1	1	1	1	1	2	1	1	1	1	3	2	2	5	5	4	4	5	5	5	5	5	5	5	2	5	4	4	4	4	5	5	5	5	5	5	4	5	5	5	5	4	5	5
176	2	22	1	1	1	1	1	1	1	1	1	2	2	1	1	1	1	2	3	3	3	3	3	3	3	3	3	3	2	2	4	4	3	3	3	3	3	3	3	3	3	3	3	3	3	3	3	3	3
177	2	28	3	1	1	2	1	1	2	1	1	1	1	1	1	2	2	1	5	5	5	5	5	5	5	5	5	5	5	5	5	5	1	3	5	5	5	4	5	5	5	3	3	3	3	3	3	3	3
178	2	30	3	1	1	2	1	1	2	1	2	2	2	1	2	1	2	2	4	4	4	4	4	4	4	4	4	4	4	4	4	2	4	2	4	4	4	4	4	4	4	4	4	4	4	4	4	4	4
179	2	42	3	2	1	3	2	2	4	2	2	2	1	2	1	1	2	2	5	5	5	5	4	4	4	4	4	4	4	4	4	2	4	2	4	4	4	4	4	4	4	4	4	4	4	4	4	4	4
180	2	30	2	2	1	2	1	1	2	1	1	2	1	2	2	2	2	2	5	4	5	5	4	5	5	5	5	5	5	5	5	1	5	1	5	5	5	5	5	5	5	5	5	5	5	5	5	5	5
181	2	41	3	2	2	3	1	1	4	1	2	2	2	1	1	2	2	1	5	5	5	3	5	5	5	5	5	5	5	5	5	5	5	5	5	5	5	3	5	3	3	3	3	3	5	3	3	3	3
182	2	28	3	2	1	2	1	1	2	1	2	2	1	1	1	1	2	1	4	4	4	4	4	4	4	4	4	5	4	3	4	5	4	3	3	4	4	3	3	3	3	3	3	3	3	3	3	3	3
183	2	31	3	1	1	2	1	1	2	1	2	2	1	1	2	2	2	3	4	4	4	4	4	4	4	4	4	4	1	1	2	3	3	3	3	4	3	2	2	2	2	2	2	3	2	2	2	2	3
184	2	37	3	2	1	2	1	1	3	1	1	1	2	1	1	3	2	2	5	5	4	4	4	4	4	4	4	4	3	3	3	3	3	3	3	4	4	2	2	2	2	2	2	2	2	2	2	2	4
185	2	33	3	2	1	3	1	1	3	1	1	2	2	1	1	2	1	2	5	5	5	3	4	5	5	5	5	5	3	2	3	3	2	2	3	4	4	3	2	4	3	3	3	3	3	3	3	2	4
186	2	29	3	2	2	2	1	1	2	2	1	2	1	1	1	2	3	2	5	5	4	5	5	5	5	5	4	5	4	5	5	5	4	5	5	4	4	3	3	4	3	5	4	4	4	4	4	4	4
187	2	23	1	1	1	1	1	1	1	1	1	1	2	1	1	1	2	1	5	4	5	3	5	5	5	5	5	5	5	5	5	5	5	5	5	4	5	5	5	5	5	5	5	5	5	5	5	5	5
188	2	25	1	2	1	1	1	1	1	1	1	2	2	1	1	1	2	1	5	5	4	5	4	5	5	5	4	5	4	4	4	4	4	4	4	5	4	4	4	4	3	4	4	4	3	3	3	3	4
189	2	25	2	1	1	2	1	1	2	1	1	1	2	1	1	2	3	3	4	3	4	4	4	4	4	4	3	4	4	4	3	3	4	3	4	4	3	3	3	4	3	3	3	3	3	3	2	2	4
190	2	29	3	1	1	2	1	1	2	1	1	1	1	1	1	1	2	1	5	3	5	4	5	5	5	5	5	5	5	5	5	5	5	5	5	4	5	4	5	3	3	5	5	5	5	5	5	5	5
191	2	23	1	1	1	1	1	1	1	1	1	2	2	1	2	2	2	3	4	4	4	4	4	4	4	4	4	4	4	1	4	5	4	3	4	4	4	3	4	4	4	4	4	4	4	4	4	4	4
192	2	29	1	2	1	2	1	1	2	1	1	2	1	2	3	3	2	3	3	3	3	3	3	3	3	3	3	3	3	3	3	4	3	4	4	3	2	2	2	3	2	3	2	3	3	3	3	3	3
193	2	33	3	2	2	3	1	1	3	3	1	2	1	1	1	2	2	2	5	5	4	5	4	4	4	4	4	4	4	5	5	5	4	3	4	4	4	4	3	3	3	4	4	4	4	4	4	4	4
194	2	25	1	2	1	2	1	1	1	1	2	1	1	1	1	2	2	2	4	4	4	4	4	4	4	4	4	4	3	3	3	4	3	3	3	4	3	1	1	1	1	2	2	2	2	2	2	2	4
195	2	23	1	1	1	1	1	1	1	1	2	2	2	1	1	3	1	2	5	4	5	3	5	5	5	5	5	5	4	3	4	4	4	4	5	4	3	1	3	4	3	4	3	3	3	3	2	3	5
196	2	26	4	2	2	2	1	1	2	1	1	1	1	2	2	3	3	3	3	3	4	4	4	4	4	4	4	4	4	4	3	2	3	4	3	4	4	3	3	3	3	5	5	5	4	4	4	4	4
197	2	45	3	2	2	4	1	2	4	4	2	2	1	1	2	2	2	2	5	4	5	5	4	4	5	5	5	5	4	4	4	4	4	5	4	4	4	5	4	4	4	4	4	4	4	4	4	4	4
198	2	26	1	2	1	1	1	1	1	1	1	3	2	1	1	2	3	3	3	3	3	3	3	3	3	3	3	3	3	3	3	3	3	3	3	3	3	3	3	3	3	3	3	3	3	3	3	3	3
199	2	31	3	1	1	2	1	1	2	1	2	1	2	1	1	1	2	2	5	5	4	4	4	4	4	4	4	4	3	4	4	5	4	4	4	4	4	4	4	4	3	4	4	4	4	4	4	4	4
200	2	23	1	1	1	1	1	1	1	1	1	2	2	1	1	3	2	2	4	4	4	4	4	4	4	4	4	4	1	1	4	2	4	4	2	4	4	4	4	4	4	4	4	4	4	4	4	4	4
201	2	33	3	2	2	3	1	1	3	3	1	2	1	1	1	1	2	1	4	4	4	4	3	4	4	4	3	4	4	3	3	3	4	3	4	4	4	2	4	3	3	4	3	3	3	4	4	4	4
202	2	34	3	1	2	2	1	1	3	1	2	2	1	1	2	1	2	3	4	4	4	4	4	3	4	4	3	4	4	4	4	4	4	4	4	4	4	2	4	2	2	4	3	3	2	3	2	4	3
203	2	45	3	1	1	3	1	1	4	1	2	2	1	1	2	2	2	3	5	5	5	5	5	5	5	5	4	5	4	4	4	5	4	2	4	4	3	3	3	4	3	5	4	4	4	5	4	5	5
204	2	26	2	2	1	2	2	1	2	2	2	2	1	2	1	1	2	2	5	5	5	5	4	4	4	5	4	5	2	3	4	4	4	3	3	4	4	3	4	3	3	3	3	3	4	4	3	3	4
205	2	35	2	2	2	3	1	1	3	2	1	2	1	1	2	2	2	2	4	4	4	5	4	4	4	5	5	4	4	4	4	5	4	5	4	4	4	3	3	4	3	4	4	4	3	4	4	4	4
206	2	30	3	1	1	2	1	1	3	1	2	2	2	1	1	2	2	3	4	3	4	4	3	3	3	4	3	4	4	4	4	3	4	4	4	3	3	3	3	3	3	3	3	3	3	3	3	3	3
207	2	25	1	1	2	1	1	1	2	2	1	2	2	1	2	2	3	1	3	3	3	3	4	4	4	4	4	4	4	3	3	3	3	3	3	3	3	1	1	2	2	3	3	4	3	3	3	3	3
208	2	42	3	2	2	2	1	1	1	1	2	1	2	1	1	2	2	1	5	5	5	5	4	5	5	5	5	5	4	5	5	5	5	1	5	5	5	5	5	5	5	5	5	5	5	5	5	5	5
209	2	25	3	1	1	1	1	1	2	1	2	2	2	1	2	3	2	2	3	3	3	3	3	3	4	4	4	4	4	4	4	4	4	3	4	4	3	3	4	4	3	4	4	4	3	3	3	3	4
210	2	33	3	2	2	2	1	1	3	1	2	1	1	1	1	1	2	2	5	5	5	5	5	5	5	5	5	5	4	4	4	2	4	3	4	5	5	3	3	3	3	3	3	3	3	3	3	3	3
211	2	34	3	2	1	3	1	1	3	1	1	2	2	1	2	2	2	2	5	5	5	5	5	5	5	5	5	5	5	5	4	3	4	3	4	4	4	3	3	4	3	4	3	3	4	4	4	4	4
212	2	36	3	2	2	2	2	1	3	1	2	2	1	2	3	3	3	3	5	5	5	5	4	5	5	5	5	5	4	4	4	3	3	4	4	5	5	2	2	3	5	5	5	3	2	2	2	4	5
213	2	40	3	2	2	3	1	1	4	4	1	1	1	1	2	2	3	1	5	5	5	5	5	5	5	5	5	5	5	5	5	1	5	1	5	5	5	5	5	5	5	5	5	5	5	5	5	5	5
214	2	28	2	2	2	2	1	1	2	1	1	2	2	1	1	2	3	3	5	5	5	5	4	5	5	5	5	5	4	2	2	2	4	3	4	4	4	2	3	5	5	4	3	3	3	2	2	3	4
215	2	33	3	2	1	2	1	1	3	2	1	2	2	1	1	1	2	2	5	5	5	4	4	4	4	5	4	5	4	4	4	3	4	3	4	4	4	1	3	3	3	3	3	3	3	3	3	3	4
216	2	25	1	2	1	1	1	1	1	1	2	2	2	1	1	1	2	1	3	3	3	3	3	3	3	3	3	3	3	3	3	3	3	3	3	3	3	3	3	3	3	3	3	3	3	3	3	3	3
218	2	44	3	2	1	3	1	2	4	1	2	2	1	1	2	2	3	3	5	5	5	5	5	5	5	5	5	5	5	5	5	5	5	5	5	5	5	5	5	5	5	5	5	5	5	5	5	5	5
219	2	27	3	2	2	2	1	1	2	1	1	2	2	1	3	3	2	3	5	5	4	5	3	4	4	4	4	4	2	2	3	3	3	3	3	4	3	3	3	3	3	3	3	3	3	3	3	3	3
220	2	27	3	2	2	2	1	1	2	1	1	2	2	1	2	3	2	2	5	4	4	4	4	3	4	4	3	5	4	3	4	5	3	4	3	4	3	2	3	3	3	3	3	3	3	3	3	3	4
221	2	26	3	2	1	2	1	1	2	1	2	1	2	1	1	2	1	1	5	5	5	5	5	5	5	5	5	5	4	4	4	4	4	4	4	4	4	4	4	4	4	4	4	4	4	4	4	4	4
222	2	30	2	2	2	2	1	1	2	2	1	2	2	2	1	2	2	2	5	5	5	5	4	4	4	4	4	4	4	4	4	5	4	5	4	4	4	3	3	4	3	4	3	3	4	4	4	4	4
223	1	30	2	2	1	3	1	2	2	2	1	1	1	1	1	2	2	1	3	4	2	3	1	3	2	3	1	1	5	5	5	4	5	5	5	5	5	3	5	5	4	5	5	5	5	5	5	5	5
224	2	45	3	1	1	3	2	1	4	2	2	1	1	1	1	2	2	2	5	5	5	5	4	5	5	5	5	5	4	5	5	5	5	5	5	5	5	5	5	5	4	5	4	5	5	5	5	5	5
225	2	30	2	2	1	2	1	1	3	2	1	2	1	1	1	3	3	4	5	5	5	5	3	5	5	5	5	5	4	4	3	3	3	3	3	5	3	2	2	3	3	3	3	3	3	3	3	3	4
226	2	53	3	1	2	1	1	2	4	1	2	1	2	3	1	1	3	2	5	5	5	5	5	5	5	5	5	5	5	5	5	1	5	1	5	5	5	5	5	5	5	5	5	5	5	5	5	5	5
227	2	33	3	2	1	2	1	1	2	1	1	1	2	1	2	1	3	3	3	3	4	3	4	5	4	5	4	5	3	3	3	2	3	3	3	3	3	1	3	3	2	3	3	3	3	3	3	3	3
228	2	29	4	1	1	2	1	2	2	1	1	2	1	2	3	3	3	3	3	3	4	2	2	2	2	2	2	2	2	2	2	4	2	4	2	2	2	1	1	1	1	1	1	1	2	3	3	3	3
229	2	25	1	1	1	1	1	1	1	1	1	2	1	1	1	3	2	4	4	4	3	4	4	4	4	4	3	5	4	4	4	5	4	5	4	4	2	1	1	1	3	1	1	1	2	2	3	2	1
230	2	35	3	2	2	3	1	1	2	1	2	2	1	1	1	1	1	1	5	5	5	4	4	5	5	5	4	5	5	5	5	5	5	1	5	5	4	3	3	5	3	2	2	3	3	1	3	3	3
231	2	23	1	1	1	1	1	1	1	1	2	3	2	1	1	1	3	3	3	4	4	4	4	4	4	4	4	4	3	2	3	3	3	3	3	4	4	2	3	4	4	4	4	4	3	3	3	3	4
232	2	46	3	1	2	3	1	2	4	1	2	2	2	1	1	2	2	1	5	5	5	4	5	5	5	5	5	5	3	3	3	4	4	2	3	5	4	4	3	4	5	5	5	5	4	4	4	4	5
233	2	35	3	2	2	3	1	1	3	2	2	2	2	1	2	2	2	3	5	5	3	3	5	5	5	5	5	5	3	3	3	3	3	3	3	4	3	1	1	1	1	1	1	1	2	3	3	1	3
234	2	30	3	2	1	2	1	1	3	1	2	1	2	1	1	1	2	3	5	4	5	5	5	5	5	5	5	5	3	3	3	3	3	3	3	5	3	2	3	3	3	3	3	3	3	3	4	4	5
235	2	37	3	1	1	2	1	1	3	1	2	2	2	1	2	2	3	3	5	5	5	4	5	5	5	5	5	5	3	3	3	3	3	3	3	5	5	3	5	5	5	5	5	5	5	5	5	5	5
236	2	40	3	2	1	4	2	1	4	2	1	1	1	1	1	1	2	2	5	5	5	5	4	5	5	5	5	4	4	4	4	3	4	2	4	5	5	5	5	5	5	5	5	5	5	5	5	5	5
237	2	23	1	1	1	1	1	1	1	1	1	1	2	1	1	2	2	1	5	5	5	4	4	4	4	4	1	4	4	2	2	3	4	3	3	3	3	1	2	2	1	3	2	3	3	2	2	2	3
238	2	21	1	1	1	1	1	1	1	1	1	2	2	1	2	1	2	2	4	4	4	4	4	4	4	4	4	4	4	4	4	2	4	2	4	4	4	4	4	4	4	4	4	4	4	4	4	4	4
239	2	55	3	1	1	2	1	2	4	1	2	2	2	1	1	2	2	2	4	4	4	4	4	4	4	4	4	4	4	4	4	2	4	2	4	4	4	4	4	4	4	4	4	4	4	4	4	4	4
240	2	30	3	1	1	2	1	1	2	1	2	2	2	1	1	1	2	2	5	5	4	5	4	4	5	5	4	4	4	3	3	4	3	3	3	4	3	3	3	3	3	3	3	3	3	3	3	3	3
241	2	37	3	2	1	3	2	1	3	1	2	2	1	1	1	1	2	3	4	4	4	4	3	4	4	4	4	4	3	3	4	4	4	3	4	4	4	3	3	3	3	3	3	3	3	4	2	3	4
242	2	27	3	1	1	1	1	1	2	1	1	2	2	1	2	2	2	2	4	4	4	4	4	4	4	4	4	4	4	3	3	4	3	3	3	4	4	3	3	3	3	4	3	3	3	3	3	3	4
243	2	36	3	2	1	3	2	1	3	2	2	2	1	1	2	2	3	3	3	2	4	4	4	4	4	4	3	4	4	4	4	4	4	4	4	4	4	3	4	4	4	4	4	4	4	4	4	4	3
244	2	31	2	2	1	2	1	1	2	1	2	2	2	1	2	2	2	3	3	3	4	4	4	4	4	4	3	4	3	2	3	3	3	3	3	4	3	2	3	3	3	3	2	3	2	3	2	2	3
245	2	25	1	1	2	1	1	1	1	2	1	2	2	1	1	2	2	2	5	5	4	5	5	5	5	5	5	5	5	5	5	5	5	3	5	4	4	4	4	3	3	3	3	4	5	5	5	5	5
246	2	25	1	2	2	2	1	1	2	1	1	2	2	1	2	2	2	2	4	4	4	4	4	4	4	4	3	5	4	3	4	3	4	3	3	4	3	3	2	3	3	4	3	3	3	3	3	3	4
247	2	45	3	1	1	3	1	2	4	2	2	2	1	2	3	2	2	2	5	5	4	4	4	5	5	5	4	4	5	5	5	5	5	5	5	4	4	3	3	5	4	4	3	4	5	4	4	4	5
248	2	31	2	2	1	2	2	1	3	1	2	2	2	1	2	1	2	3	5	5	5	5	4	4	5	5	4	4	5	4	4	4	4	4	4	5	5	3	3	4	4	3	3	3	4	4	4	4	4
249	2	22	2	1	1	1	1	1	1	1	2	1	2	1	1	1	2	3	3	3	3	3	3	3	3	3	3	3	3	3	3	3	3	3	3	3	2	2	1	2	2	2	1	1	2	3	3	2	3
250	2	22	1	1	1	1	1	1	1	1	1	2	1	1	1	2	2	2	5	5	4	5	5	5	5	5	5	5	5	5	5	1	5	1	5	5	5	3	5	5	5	4	5	5	4	4	4	4	4
251	2	34	4	2	2	2	1	1	3	2	1	1	1	1	1	3	2	2	5	5	5	5	4	5	5	5	5	5	5	5	4	4	5	1	4	5	4	3	4	5	5	5	5	5	5	5	5	5	5
252	2	44	3	2	1	3	1	2	4	1	2	2	1	1	1	1	3	1	5	5	5	5	5	5	5	5	5	5	5	5	5	5	5	5	5	5	5	4	5	5	5	5	5	5	5	5	5	5	5
253	2	35	3	2	2	3	1	1	3	2	1	2	2	2	2	2	2	2	4	4	4	4	4	4	4	4	4	4	4	4	4	2	4	2	4	4	4	4	4	4	4	4	4	4	4	4	4	4	4
254	2	28	1	2	1	2	1	2	2	1	1	3	1	2	2	2	2	2	3	3	3	3	4	4	4	4	3	4	5	3	3	4	4	4	2	3	2	1	2	3	2	2	2	3	3	3	3	4	5
255	2	34	3	2	2	3	1	1	3	2	1	2	1	1	2	2	2	2	4	4	4	4	4	4	4	4	4	4	3	3	3	3	3	3	3	4	4	3	4	4	4	4	4	4	4	4	4	4	4
256	2	31	3	2	2	3	1	1	2	2	1	1	2	1	1	1	3	2	5	5	5	5	5	5	5	5	5	5	5	5	5	1	5	1	5	5	5	5	5	5	5	5	5	5	5	5	5	5	5
257	2	25	1	2	2	2	1	1	2	1	1	2	2	1	2	2	2	2	4	4	4	4	4	4	4	4	3	4	4	3	4	3	4	3	3	4	4	2	3	3	3	2	3	3	3	3	3	3	4
258	2	41	3	2	2	3	1	1	4	3	1	2	1	1	1	1	2	2	5	5	5	5	4	4	5	5	5	5	5	5	5	1	5	4	5	5	5	5	5	5	5	5	5	5	5	5	5	5	5
259	2	24	3	1	2	1	1	1	1	2	1	2	2	1	1	1	3	2	4	4	4	4	4	4	4	4	4	4	3	3	3	3	3	3	3	4	3	3	3	3	3	3	3	3	3	3	3	3	3
260	2	28	2	1	1	2	1	1	2	1	2	3	2	1	1	2	2	2	4	5	4	5	4	4	4	4	4	4	3	4	4	5	4	3	4	4	3	3	3	3	3	5	3	4	3	4	4	4	3
261	2	27	3	2	1	2	1	1	2	1	2	1	1	1	1	1	2	3	4	4	4	4	4	4	4	4	4	4	4	3	3	3	3	3	3	3	3	4	4	4	4	4	4	4	3	3	3	3	4
262	2	26	3	1	1	1	1	1	2	1	2	2	2	1	1	1	3	2	5	5	5	5	5	5	4	5	4	4	5	5	5	5	5	5	5	5	5	5	5	5	5	5	5	5	5	5	5	5	5
263	2	46	3	2	2	4	2	2	4	3	2	3	1	1	2	2	3	2	5	5	5	5	5	5	5	5	4	5	5	4	4	2	4	2	4	5	4	4	3	5	4	5	3	4	3	4	3	3	4
264	2	27	3	1	2	2	1	1	2	1	2	1	2	1	1	1	2	1	5	5	5	5	5	5	3	3	4	5	5	5	5	1	5	1	5	5	5	5	5	5	5	5	5	5	5	5	5	5	5
265	2	36	3	2	2	3	1	2	3	2	1	2	1	2	2	2	2	2	5	5	5	5	5	5	5	5	5	4	5	5	5	1	5	1	5	5	5	3	4	5	5	5	5	5	5	5	5	5	5
266	2	34	3	2	2	3	1	1	3	2	1	2	1	1	2	2	2	2	5	5	4	5	4	5	5	5	4	5	5	5	5	5	5	4	5	5	4	3	3	4	4	4	4	4	4	4	4	4	5
267	2	39	3	2	1	2	1	1	4	1	1	1	2	3	1	2	2	2	5	5	3	4	5	5	4	4	4	4	4	4	4	5	4	2	4	5	5	5	5	5	5	5	5	5	5	5	5	5	5
268	2	30	3	2	2	2	2	1	3	2	2	2	1	2	1	1	3	2	5	5	5	4	4	5	4	5	5	4	5	5	5	5	5	5	5	5	5	5	5	5	5	5	5	5	5	5	5	5	5
269	2	28	3	2	2	2	1	1	3	1	2	2	1	1	2	2	3	4	2	2	5	5	5	5	5	5	1	5	4	3	3	1	3	3	3	4	2	1	1	3	3	2	2	2	2	2	2	2	3
270	2	35	3	2	2	3	1	1	3	2	2	1	1	2	2	3	2	2	4	3	4	4	4	4	4	4	4	5	3	4	4	4	4	3	4	4	3	2	3	4	3	3	4	3	3	3	3	4	4
271	2	51	3	1	2	3	1	2	4	3	2	1	2	1	2	2	2	2	4	4	4	5	4	3	5	4	5	4	3	3	3	3	3	3	3	5	5	3	3	4	4	4	3	4	3	3	3	3	4
272	2	28	3	1	1	2	1	1	3	1	2	2	2	1	1	1	2	1	5	5	5	5	5	5	5	4	5	4	5	5	5	1	5	1	5	5	5	5	5	5	5	5	5	5	5	5	5	5	5
273	2	27	1	2	1	2	1	1	1	1	1	2	2	1	1	2	2	2	4	4	3	3	3	4	4	5	3	4	3	3	4	4	4	3	3	4	4	3	4	4	3	3	4	4	4	4	3	3	4
274	2	29	1	2	2	2	1	1	2	2	1	2	1	2	1	1	3	2	5	5	5	5	5	5	5	5	5	5	3	4	4	5	5	3	5	5	4	3	4	3	3	4	4	5	4	4	4	4	5
275	2	21	1	1	2	1	1	1	1	1	1	2	2	1	1	1	2	1	4	4	4	4	4	4	4	4	4	4	4	4	4	4	4	4	3	3	3	3	3	3	3	3	3	3	3	3	3	3	3
276	2	30	1	2	2	2	1	1	2	1	1	2	2	1	1	3	3	3	5	5	5	5	3	5	5	5	5	3	1	2	3	3	3	3	3	3	3	1	1	3	3	3	3	3	3	2	3	3	3
278	2	30	3	2	1	3	1	2	2	2	2	2	1	2	1	2	2	2	4	4	4	5	4	4	5	4	5	4	4	4	4	4	4	3	4	4	4	3	4	3	3	4	3	3	3	4	4	3	4
279	2	24	1	1	1	1	1	1	1	1	1	2	2	1	1	1	2	2	3	3	3	3	3	3	3	3	3	3	4	4	4	2	4	2	4	4	4	4	4	4	4	4	4	4	4	4	4	4	4
280	2	28	2	2	2	3	1	2	2	1	1	3	1	1	1	3	2	3	5	5	5	5	4	4	4	4	2	4	2	2	3	3	3	3	3	3	3	3	3	3	3	3	3	3	3	3	3	3	3
281	2	38	3	2	1	2	1	1	3	1	2	2	1	2	1	2	2	2	4	4	4	4	4	4	4	4	4	4	4	4	4	2	4	2	4	4	4	4	4	4	4	4	4	4	4	4	4	4	4
282	2	26	1	1	1	1	1	1	1	1	1	1	1	3	1	1	2	1	4	3	3	4	3	3	3	3	3	3	3	3	3	3	3	3	3	3	3	3	3	3	3	3	3	3	3	3	3	3	3
283	2	48	3	1	1	3	1	1	4	1	2	1	1	1	2	3	2	3	4	4	4	4	3	4	4	4	4	3	3	3	3	3	3	3	3	3	3	3	3	3	3	3	3	3	3	3	3	3	3
284	1	30	4	2	1	2	1	1	2	1	1	2	2	1	2	2	2	3	4	4	4	4	4	4	4	4	4	4	4	4	4	5	1	5	4	4	4	4	4	4	4	4	4	4	4	4	4	4	4
285	2	36	4	2	2	1	1	1	3	2	1	2	1	1	1	1	2	1	5	5	5	5	5	5	5	5	5	5	5	5	5	1	5	1	5	5	5	5	5	5	5	5	5	5	5	5	5	5	5
286	2	43	3	2	2	3	1	1	4	2	2	2	1	1	2	2	3	2	5	5	5	5	4	5	5	5	5	5	5	5	5	5	5	5	5	5	5	5	5	5	5	5	5	5	5	5	5	5	5
287	2	25	1	2	2	2	1	1	2	1	1	1	2	1	1	1	2	1	5	5	5	5	5	5	4	5	4	5	5	4	4	4	3	3	4	4	5	3	3	5	3	4	3	4	4	4	4	4	4
288	2	29	3	2	1	2	1	1	2	1	1	3	1	1	2	2	2	2	4	4	4	4	4	4	4	4	4	4	3	3	3	4	3	3	3	4	3	3	4	4	3	4	4	4	4	4	4	4	4
289	2	37	3	2	1	2	1	1	2	1	2	2	2	1	1	1	2	2	5	5	4	5	4	5	5	5	4	5	3	3	3	3	3	3	3	3	3	3	3	3	3	3	3	3	2	3	3	3	4
290	2	37	3	2	2	3	1	1	4	2	2	1	2	1	1	1	2	1	5	5	5	5	5	5	3	3	4	3	5	5	5	1	5	1	5	5	5	5	5	5	5	5	5	5	5	5	5	5	5
291	2	54	3	2	2	4	2	2	4	4	2	3	1	1	1	2	3	2	5	5	5	5	4	5	3	5	3	3	5	5	4	5	4	3	3	4	4	3	4	4	3	3	3	3	3	2	2	3	3
292	2	39	4	2	1	3	2	1	4	1	2	2	1	1	1	3	2	3	4	4	4	4	4	4	4	4	4	4	3	3	3	4	3	3	3	3	3	2	2	3	3	3	2	2	3	2	3	3	4
293	2	33	3	2	1	2	1	1	3	1	2	2	1	1	2	2	2	1	5	5	5	5	5	5	5	5	5	5	2	3	1	4	3	3	3	5	5	3	3	3	3	4	4	4	3	3	3	3	4
294	2	23	1	1	2	1	1	1	2	1	2	2	2	1	1	1	2	3	4	4	4	4	4	4	4	4	3	4	4	3	3	4	3	3	3	4	3	1	1	2	2	2	2	2	2	2	2	2	4
295	2	34	3	1	2	2	3	1	3	2	2	1	1	2	1	1	2	1	5	4	3	5	5	5	5	5	5	5	5	5	5	1	5	1	5	5	5	4	5	5	4	4	4	5	4	5	3	5	5
296	2	26	1	2	2	2	1	1	2	2	1	3	2	1	2	2	3	3	3	3	3	3	3	4	4	4	4	4	3	2	3	2	3	2	2	3	2	1	1	3	3	2	2	2	3	2	2	2	2
297	2	50	3	2	2	3	1	2	4	2	2	1	2	1	1	2	2	2	3	5	3	5	5	5	5	5	3	5	5	5	5	5	5	5	5	5	5	4	4	4	4	3	4	4	4	3	3	3	4
298	2	25	3	2	2	2	1	1	2	2	1	1	2	1	1	2	2	1	5	5	5	4	5	5	5	5	5	5	3	3	5	5	3	3	5	5	5	5	5	5	5	5	5	5	5	5	5	5	5
299	2	49	3	2	2	2	1	1	4	1	2	2	1	1	2	3	2	1	5	5	5	5	5	5	5	5	5	5	5	5	5	1	5	1	5	5	5	5	5	5	5	5	5	5	5	5	5	5	5
300	2	36	3	3	2	4	2	1	3	4	1	3	1	2	1	2	3	2	4	4	4	5	4	4	4	4	4	4	4	5	4	4	5	5	5	4	4	3	4	5	4	4	4	4	5	5	5	5	5
301	2	31	2	1	1	2	1	1	3	1	2	2	2	1	2	2	2	3	3	3	3	3	3	3	3	3	3	3	3	3	3	3	3	3	3	3	3	3	3	3	3	3	3	3	3	3	3	3	3
302	2	38	3	2	2	3	1	1	3	2	2	1	1	1	1	1	2	1	5	5	5	5	5	5	5	5	5	5	5	5	5	1	5	1	5	5	5	5	5	5	5	5	5	5	5	5	5	5	5
303	2	23	1	1	1	1	1	1	1	1	1	1	2	1	2	2	2	3	4	4	4	4	4	4	4	4	4	4	4	4	4	2	4	2	4	4	4	4	4	4	4	4	4	4	4	4	4	4	4
304	2	29	2	2	2	3	1	1	3	1	2	1	1	2	2	2	2	3	5	5	5	5	3	4	4	4	2	4	3	3	3	3	3	3	3	3	3	3	3	3	3	3	3	3	3	3	3	3	3
305	2	28	1	1	1	1	1	1	2	1	2	2	2	1	2	2	2	2	5	5	3	4	4	4	4	4	3	5	3	3	4	4	4	4	4	4	4	3	3	4	3	3	3	3	4	3	4	3	4
306	1	31	1	1	2	1	1	1	2	1	2	1	2	1	1	3	3	3	5	5	5	5	5	5	5	5	5	5	5	5	5	5	5	1	5	5	4	4	5	5	5	5	5	5	5	5	5	5	5
307	2	36	3	2	2	3	1	2	2	2	2	1	1	1	1	1	2	2	5	5	5	5	5	5	5	5	5	5	5	5	5	1	5	1	5	5	5	4	5	5	5	5	5	5	5	5	5	5	5
308	2	31	3	2	1	3	1	1	3	1	2	2	2	1	1	1	2	1	4	4	4	4	4	4	4	4	4	4	4	4	4	2	4	2	4	4	4	4	4	4	4	4	4	4	4	4	4	4	4
309	2	34	3	2	2	3	1	1	3	3	1	2	1	1	1	1	2	3	5	4	4	5	4	5	5	5	4	4	4	4	3	4	4	2	3	5	5	3	4	4	3	4	4	4	4	4	4	4	4
310	2	37	3	2	2	3	1	2	3	2	1	3	2	1	1	1	2	3	4	4	4	4	4	4	4	4	4	4	3	3	3	3	3	3	3	3	4	3	3	4	4	4	4	4	4	4	4	4	4
311	2	42	3	2	2	3	3	2	4	2	2	1	1	2	1	1	2	1	5	4	5	4	5	5	5	5	5	5	5	5	5	5	5	5	5	5	4	4	5	5	5	5	5	5	5	5	5	5	5
312	2	23	1	1	2	1	1	1	1	1	1	1	2	1	1	1	3	2	5	5	5	5	4	4	4	4	4	5	5	5	5	1	5	1	5	4	4	5	5	4	4	4	4	4	4	5	5	5	5
314	2	27	2	1	1	1	1	1	2	1	1	1	1	1	1	1	2	1	5	5	4	5	4	5	5	5	5	5	3	3	5	5	3	4	4	5	5	4	5	5	5	5	5	5	5	5	5	5	5
315	2	21	1	1	1	1	1	1	1	1	1	2	2	1	1	1	2	2	4	4	4	4	4	3	4	4	4	4	4	4	4	2	4	2	4	4	4	4	4	4	4	4	4	4	4	4	4	4	4
316	2	37	2	2	1	2	1	1	2	1	1	2	1	2	1	2	2	1	4	4	4	4	4	4	4	4	4	4	4	4	4	4	4	3	3	4	4	3	3	3	2	3	3	3	3	3	3	3	3
317	2	35	1	2	2	3	1	2	3	1	2	3	1	1	2	3	2	2	4	4	4	4	4	4	4	4	4	4	4	3	3	3	3	4	4	4	3	2	2	3	3	3	2	3	3	3	3	3	4
318	2	27	3	1	2	2	1	1	2	1	1	2	2	1	1	1	2	1	5	5	5	5	4	5	5	5	4	5	4	4	4	3	4	3	4	4	4	1	2	2	2	3	3	3	3	3	3	3	4
319	2	23	1	1	1	1	1	1	1	1	1	2	2	1	2	2	2	2	3	3	3	3	3	3	3	3	3	3	3	3	3	4	3	3	3	3	3	3	3	3	3	3	3	3	3	3	3	3	3
320	2	27	3	2	1	2	1	1	2	1	1	1	2	1	1	3	2	3	5	5	5	5	5	5	5	5	5	5	3	3	4	4	4	4	4	5	4	4	4	4	3	3	3	3	3	3	3	3	5
322	2	28	1	2	2	2	1	1	2	2	1	2	1	1	2	2	3	3	3	3	4	5	4	4	4	4	2	4	4	4	3	4	3	3	4	4	3	3	3	3	2	4	3	3	2	2	3	3	4
323	2	27	2	1	1	1	1	1	2	1	2	2	2	1	1	2	2	2	5	5	4	4	5	5	4	4	5	3	5	4	4	4	4	4	4	5	5	4	4	5	5	4	5	4	5	5	5	5	5
325	2	34	4	2	2	3	1	1	3	2	2	1	1	1	1	1	3	1	5	5	5	3	5	5	3	5	4	5	4	5	3	2	3	3	3	5	4	5	5	5	5	5	5	5	5	5	5	5	5
326	1	26	1	1	2	2	1	1	2	1	1	2	1	1	1	3	3	5	3	3	4	3	3	3	3	3	1	5	3	3	3	3	5	1	3	3	1	1	1	1	1	1	1	1	3	3	3	3	3
327	2	33	3	2	2	3	1	2	3	2	1	2	2	1	1	1	2	1	4	4	4	4	4	4	4	4	3	4	4	4	4	4	4	4	4	3	3	3	3	3	3	3	3	3	3	3	3	3	3
328	2	30	2	2	2	2	1	1	3	1	1	3	1	1	1	1	2	2	5	5	5	4	4	5	4	5	4	5	5	4	4	2	3	3	4	4	4	3	3	3	3	3	3	3	3	3	3	3	5
329	2	23	1	1	1	1	1	1	2	1	1	1	2	1	1	1	2	3	5	5	3	5	3	5	5	4	4	4	4	4	4	4	4	4	3	3	3	3	3	3	3	3	3	3	3	3	3	3	3
330	2	32	2	2	2	3	1	1	2	3	1	2	1	1	1	2	2	3	4	4	4	4	4	4	4	4	3	4	4	3	3	3	4	3	3	4	3	2	3	3	3	2	2	3	3	3	3	3	3
331	2	34	3	2	2	2	1	1	3	1	2	1	1	1	1	2	2	1	5	5	5	5	5	5	5	5	5	5	5	5	5	1	5	1	5	5	5	5	5	5	5	5	5	5	5	5	5	5	5
332	2	34	3	2	2	2	1	1	3	1	1	1	1	1	1	1	3	2	5	5	5	5	4	5	4	5	4	5	3	3	4	4	4	4	4	5	4	2	4	2	2	5	4	5	4	4	4	4	5
333	2	25	1	2	2	2	1	1	1	2	2	3	2	1	1	2	3	4	4	4	3	4	4	4	4	4	1	4	3	3	3	3	3	3	3	3	3	1	2	4	3	3	2	2	3	3	3	3	3
334	2	32	3	2	1	3	1	1	3	1	2	2	2	1	2	3	2	3	5	5	3	4	4	4	3	4	2	5	4	5	5	5	4	2	4	2	1	1	1	2	2	3	2	2	2	2	3	3	3
335	2	30	3	2	2	2	1	1	2	2	2	2	1	2	1	1	3	2	4	4	5	5	4	5	5	5	5	5	4	5	5	5	5	3	4	4	4	1	3	4	3	4	3	3	5	5	5	3	3
336	2	30	3	2	2	2	1	1	2	3	1	2	2	1	2	2	2	2	4	5	4	5	5	5	5	5	5	5	4	5	4	3	5	5	4	4	5	4	4	4	4	5	5	4	4	4	5	4	5
337	2	32	3	2	1	3	1	2	2	1	1	3	1	2	1	2	2	3	4	4	4	4	4	4	4	4	4	4	4	4	4	2	4	2	4	4	4	4	4	4	4	4	4	4	4	4	4	4	4
338	2	41	3	2	2	3	1	2	4	1	2	3	1	1	1	1	2	2	5	5	5	5	5	5	5	5	5	5	4	4	4	5	4	5	4	5	5	5	5	5	5	5	5	5	5	5	5	5	5
339	2	38	3	2	2	3	1	1	4	2	1	2	1	2	1	1	2	1	5	5	5	5	5	5	5	5	5	5	5	5	5	1	5	1	5	5	5	4	5	4	4	5	4	5	5	5	5	5	5
340	2	35	3	2	2	3	2	2	3	3	1	2	1	1	1	2	3	2	4	5	4	5	4	5	5	5	4	5	4	5	4	5	4	5	3	5	4	4	4	5	5	5	4	4	4	5	5	4	5
341	2	28	3	2	1	2	1	1	2	1	2	2	2	1	1	2	3	2	4	4	4	4	4	4	4	4	4	4	3	3	3	3	3	3	4	4	4	3	4	4	4	4	3	3	3	3	3	3	4
342	2	27	1	1	1	2	1	1	1	1	1	1	1	3	1	2	2	2	5	5	4	5	5	4	5	3	5	4	5	5	5	2	5	3	5	5	5	5	5	5	5	5	5	5	5	5	5	5	5
343	2	37	3	1	1	2	1	1	4	1	2	2	1	1	2	2	2	3	4	5	5	5	3	5	3	5	3	5	5	5	3	2	4	2	3	4	5	3	3	3	4	4	3	4	4	4	4	4	4
344	2	28	3	2	1	2	1	1	2	1	1	2	1	1	2	3	2	2	4	4	4	4	3	4	4	4	4	4	4	3	3	3	3	3	3	3	3	1	3	2	1	2	2	2	2	2	2	2	3
345	2	29	3	2	2	2	1	2	2	2	1	2	1	1	1	1	2	1	3	4	3	4	4	4	4	4	4	5	3	4	4	5	5	5	5	4	4	3	3	4	3	4	3	3	4	4	4	4	4
346	2	31	3	2	2	2	1	1	3	1	1	2	1	1	1	1	2	2	5	5	4	5	5	5	5	5	5	5	5	4	4	5	3	5	3	5	5	4	4	4	4	4	4	4	4	4	4	4	5
347	2	31	3	2	2	3	1	1	2	3	1	2	1	1	1	2	2	2	5	5	5	5	4	5	5	5	5	5	5	4	5	5	4	5	4	5	5	4	4	4	4	4	4	4	4	4	4	4	5
348	2	34	3	2	1	2	2	1	3	2	2	2	1	2	1	2	2	1	5	5	4	1	4	5	5	5	5	5	5	5	5	2	5	3	3	4	4	4	3	5	5	5	5	5	5	4	4	5	4
349	2	52	3	1	2	2	2	2	4	1	2	2	2	1	1	2	2	2	5	5	5	5	3	4	5	5	5	5	4	3	3	3	3	3	3	4	3	4	3	3	3	3	3	3	3	3	3	3	3
350	2	54	3	2	2	4	1	2	4	2	2	2	1	1	1	2	3	2	4	5	4	5	4	5	5	5	5	5	5	5	5	5	5	1	5	5	4	5	5	5	5	5	5	5	5	5	5	5	5
351	1	22	1	1	1	1	1	1	1	1	1	2	2	1	2	2	3	3	4	4	4	4	4	4	4	4	4	4	4	3	3	4	4	3	4	4	4	2	4	3	3	4	3	3	3	3	3	4	4
352	2	34	2	1	1	1	1	1	3	1	2	1	2	1	1	1	2	2	4	4	4	4	4	4	4	4	4	4	4	4	4	4	4	3	4	4	4	4	4	4	4	4	4	4	4	4	4	4	4
353	2	26	1	1	1	1	1	1	1	1	1	2	2	1	2	3	3	3	3	3	3	3	3	3	3	3	3	3	3	3	3	3	3	3	3	3	3	3	3	3	3	3	3	3	3	3	3	3	3
354	2	28	3	1	1	2	1	1	2	1	1	2	1	1	2	2	2	2	5	5	5	5	4	4	5	4	5	3	5	5	5	4	5	5	5	5	5	3	3	3	3	4	4	4	4	4	4	4	4
355	2	23	1	1	1	1	1	1	1	1	1	1	2	1	1	1	2	2	4	4	4	4	4	4	4	4	4	4	3	3	4	4	4	4	4	4	3	3	3	4	3	4	4	4	4	4	2	3	4
356	2	52	3	1	2	3	1	2	4	4	2	2	1	1	1	1	2	1	4	5	5	4	5	5	5	5	4	5	5	5	5	5	5	1	5	5	5	5	5	4	5	5	5	5	5	5	5	5	5
357	2	38	3	2	2	1	1	1	3	2	1	1	1	1	1	2	2	1	5	3	5	5	3	5	5	5	5	5	5	5	5	1	5	1	5	5	5	5	5	5	5	5	5	5	5	5	5	5	5
358	2	26	2	2	1	1	1	2	1	1	1	3	2	1	2	2	3	3	3	3	4	3	3	3	4	3	3	4	3	4	4	4	5	1	5	4	4	4	4	4	4	4	4	4	4	4	4	4	4
359	2	31	3	2	2	2	1	1	2	2	1	2	1	1	2	3	3	2	4	4	4	4	4	4	4	5	4	4	4	4	4	4	5	4	5	4	4	3	3	4	3	4	3	3	4	4	4	4	5
360	2	26	1	2	2	2	1	1	2	1	1	3	1	1	1	3	2	3	4	4	4	4	4	4	4	4	4	4	4	4	4	3	3	3	3	3	3	3	3	3	3	3	3	3	3	3	3	3	3
361	2	22	1	1	2	1	1	1	1	1	2	2	2	1	1	2	2	1	5	5	4	5	4	5	5	5	3	4	5	4	5	4	5	5	4	4	5	4	5	5	5	5	5	5	5	5	5	5	5
362	2	27	2	2	2	2	1	1	1	1	2	1	2	1	1	2	2	1	5	5	4	5	4	5	5	5	5	4	5	5	5	5	5	1	5	5	5	4	4	5	5	5	5	5	5	5	5	5	5
363	2	26	2	1	2	1	1	1	1	2	2	1	2	1	1	1	3	1	4	4	4	4	4	4	4	4	4	4	3	3	4	4	4	4	4	4	4	4	4	4	4	4	4	4	4	4	4	4	4
365	2	22	1	2	2	1	1	1	1	1	2	1	2	1	1	1	2	2	4	2	2	3	3	4	2	3	3	3	5	5	5	1	5	1	5	5	4	4	4	5	5	5	5	5	5	4	4	5	3
366	2	35	3	2	2	3	1	1	3	3	1	2	1	1	1	1	2	2	5	5	3	5	5	5	3	3	5	4	5	3	5	5	5	5	5	5	4	5	5	5	4	5	4	4	4	4	5	4	4
367	2	25	2	2	1	1	1	2	2	1	2	1	2	1	2	1	1	1	4	4	4	4	4	4	4	4	4	4	4	4	4	2	4	3	3	4	4	2	3	4	3	3	3	3	3	3	3	3	4
368	2	23	1	1	2	1	1	1	1	1	1	2	2	1	2	2	3	3	5	5	5	4	5	5	5	5	3	5	4	4	4	4	3	2	3	4	4	2	2	3	2	4	2	4	4	4	4	4	4
370	2	34	3	2	2	2	1	1	2	2	1	1	2	1	1	2	2	2	5	5	5	5	5	5	5	5	5	5	5	5	5	4	5	1	5	5	5	5	5	5	5	5	5	5	5	5	5	5	5
371	2	51	3	1	2	3	1	2	4	3	2	2	1	1	1	2	3	2	5	5	5	5	5	5	5	5	5	5	4	4	4	4	5	4	5	5	5	5	5	5	5	5	5	5	5	5	5	5	5
372	2	32	3	2	2	3	1	1	3	1	1	1	1	2	2	2	2	2	5	5	5	5	5	5	5	5	5	5	5	5	5	5	5	5	5	4	4	3	2	2	2	3	3	4	4	3	3	3	4
373	2	30	3	1	2	1	1	1	2	1	2	2	2	1	1	1	2	1	5	5	5	5	5	5	5	5	5	5	5	5	5	1	5	1	5	5	5	5	5	5	5	5	5	5	5	5	5	5	5
374	2	27	2	2	2	2	1	1	2	2	1	2	1	1	3	3	2	2	3	3	3	4	3	4	4	4	4	4	4	4	4	5	4	5	3	4	4	1	3	4	3	3	3	3	3	3	3	3	3
375	2	33	3	2	2	3	1	1	3	2	1	1	1	1	1	1	2	2	5	5	5	5	4	4	5	5	4	5	4	2	4	4	4	4	4	5	4	3	3	3	3	3	4	4	4	4	4	4	4
376	2	30	1	1	2	2	1	1	3	1	2	2	2	1	2	2	2	3	5	5	5	5	5	5	5	5	5	4	3	3	3	3	3	3	3	3	2	2	2	2	2	2	2	2	2	2	2	2	3
377	2	47	3	2	2	4	2	2	4	3	2	2	1	1	1	1	2	3	5	5	5	5	4	4	5	5	3	5	3	4	3	4	4	4	3	5	5	3	3	3	3	3	3	4	3	3	3	3	5
378	2	38	3	1	2	2	1	1	2	2	1	2	1	1	2	3	2	2	5	5	5	5	5	5	5	4	4	5	3	5	5	4	4	4	4	5	4	3	4	4	3	3	3	4	4	3	3	4	5
379	2	35	3	1	2	3	1	1	3	1	1	1	2	1	2	2	3	3	3	3	5	5	5	5	5	5	3	4	4	3	3	3	3	3	3	3	3	1	3	3	3	3	3	3	3	3	3	3	3
380	2	32	1	2	2	3	1	1	3	1	1	1	1	1	2	2	3	3	5	5	4	4	5	5	5	4	3	5	5	4	3	1	5	1	5	5	4	4	4	5	4	4	3	3	5	4	4	5	4
381	2	47	3	2	2	4	3	2	4	2	2	2	1	1	1	1	2	1	5	5	5	5	3	5	5	5	5	5	4	5	5	5	5	5	5	4	5	3	3	3	3	4	3	4	3	3	3	4	4
382	2	50	3	1	1	4	3	1	4	2	2	2	1	2	1	1	2	2	4	4	4	5	4	4	4	4	4	4	4	4	4	4	4	2	4	4	4	4	4	4	4	4	4	4	4	4	4	4	4
383	2	45	3	2	2	3	1	1	4	1	2	2	1	1	1	1	2	2	4	4	5	4	3	5	4	5	3	4	3	4	4	4	5	4	5	5	4	5	3	5	4	3	3	3	3	3	3	3	5
384	2	30	3	2	1	2	1	1	2	1	1	1	1	1	1	1	2	3	3	4	4	3	3	3	3	3	3	3	4	4	4	2	4	2	4	4	4	4	4	4	4	4	4	4	4	4	4	4	4
385	2	28	3	2	1	2	1	1	2	1	1	2	2	1	1	2	2	1	5	5	5	5	5	5	5	5	5	5	5	5	5	1	5	1	5	5	5	5	5	5	5	5	5	5	5	5	5	5	5
386	2	31	4	2	2	3	1	1	3	2	1	1	1	1	1	2	2	1	5	5	5	5	5	5	5	5	5	5	5	3	5	4	5	4	5	5	4	3	4	5	5	5	4	5	5	5	5	3	5
387	2	38	3	2	2	3	1	1	3	3	2	1	1	1	1	2	2	2	4	4	3	4	3	3	3	3	3	3	4	4	4	3	4	3	3	3	3	2	3	3	3	3	3	3	3	3	3	3	3
388	2	25	3	2	2	1	1	1	1	1	2	2	2	1	1	2	2	2	5	5	4	5	4	5	5	5	5	5	5	3	5	4	4	3	3	4	4	3	3	4	3	3	3	3	3	3	3	3	4
389	2	28	2	1	1	2	1	1	1	1	1	2	2	1	1	2	2	1	4	2	3	4	3	3	4	3	3	3	5	5	5	1	5	1	5	5	5	5	5	5	5	5	5	5	5	5	5	5	5
391	2	28	2	2	2	1	1	1	3	1	1	2	1	1	3	3	2	1	5	5	5	5	5	5	5	5	5	5	5	5	5	1	5	1	5	5	5	5	5	5	5	5	5	5	5	5	5	5	5
392	2	24	1	1	2	1	1	1	2	2	1	1	2	1	2	2	3	2	4	4	3	4	4	3	3	3	3	3	3	3	3	5	3	3	3	3	3	3	3	3	3	4	3	3	3	3	3	4	4
393	2	26	3	1	2	2	1	1	1	2	2	1	2	1	1	1	3	1	5	5	4	4	4	5	5	4	4	4	4	4	4	4	4	4	4	4	4	3	4	4	4	4	4	4	3	4	4	4	4
394	2	28	2	2	2	2	1	1	2	2	1	2	2	1	3	3	2	3	4	4	4	4	3	4	3	4	3	3	2	2	3	4	2	2	2	4	2	2	1	5	4	3	1	1	3	2	3	3	3
395	2	37	4	2	2	3	1	1	3	1	2	2	2	1	2	3	2	3	5	5	4	5	5	5	5	5	5	5	3	3	3	3	4	3	3	5	3	3	3	2	3	3	3	4	3	4	4	3	4
396	2	33	3	2	1	2	1	1	3	1	2	2	2	3	1	1	3	1	5	5	5	5	5	5	5	5	5	5	3	3	5	5	1	5	5	5	5	5	5	4	4	4	4	4	5	5	5	5	5
397	2	46	3	2	1	4	1	2	4	2	2	1	2	1	1	1	2	1	5	5	5	5	4	4	5	5	4	5	3	3	4	4	4	3	4	4	4	3	3	4	4	4	3	4	4	4	4	4	5
398	2	23	1	1	1	1	1	1	1	1	2	2	1	1	1	1	2	1	5	5	5	5	5	5	4	5	3	4	5	5	5	5	5	5	5	5	5	5	5	5	5	5	5	5	5	5	5	5	5
399	2	23	1	1	2	1	1	1	1	1	1	2	2	1	1	2	3	3	5	5	5	4	5	5	5	5	4	5	3	3	3	4	4	2	4	4	3	2	2	3	3	2	2	4	3	2	2	3	4
400	2	37	3	1	2	2	1	1	2	1	2	1	2	1	1	2	2	1	5	5	5	5	5	5	5	4	5	4	4	4	4	5	4	3	3	5	5	5	5	5	5	5	5	5	5	5	5	4	5
401	2	25	1	1	1	1	1	1	1	1	1	1	2	1	2	2	3	2	5	5	5	5	4	4	5	5	3	5	3	3	3	3	3	3	3	4	3	3	3	4	3	3	3	3	3	3	3	3	3
402	2	39	3	2	1	3	1	1	4	1	2	2	1	1	2	3	2	2	5	5	5	5	5	5	5	5	5	5	5	5	5	5	5	2	5	5	5	5	5	5	5	5	5	5	5	5	5	5	5
403	2	21	1	1	1	1	1	1	1	1	1	2	2	1	1	3	2	1	5	5	5	5	4	4	4	4	4	5	3	3	4	4	4	2	4	4	4	3	3	3	3	3	3	3	3	3	3	3	4
404	2	28	3	2	2	2	1	1	2	3	1	2	1	1	1	2	3	3	5	5	4	5	4	5	5	5	5	5	4	4	4	4	5	4	5	4	3	3	2	5	4	4	4	4	3	3	4	4	5
405	2	34	3	2	2	3	1	1	3	2	1	2	1	2	2	3	2	3	3	4	5	5	5	5	5	5	4	5	4	5	5	5	5	2	5	5	3	3	2	4	2	4	3	3	2	3	3	3	5
406	2	36	3	2	1	3	1	1	3	1	1	2	1	1	1	1	3	2	4	4	4	4	4	4	4	4	4	4	4	4	4	2	4	2	4	4	4	4	4	4	4	4	4	4	3	3	4	4	3
407	2	28	3	1	1	2	1	1	2	1	1	2	2	1	1	2	3	3	4	5	4	3	3	4	5	5	5	5	3	4	5	3	3	5	3	3	3	3	4	3	3	4	4	4	4	4	3	4	4
408	2	30	3	2	2	2	1	1	3	1	1	1	1	1	2	2	2	1	5	5	5	5	5	5	5	5	5	5	5	3	5	3	5	4	5	4	5	4	5	5	5	5	5	5	4	5	4	5	4
409	2	48	4	1	2	4	2	2	4	2	1	2	1	1	1	2	2	2	5	5	4	5	4	5	5	5	3	5	4	4	4	5	4	4	4	4	4	3	4	4	3	3	3	4	4	3	3	4	4
410	2	34	3	2	2	2	1	1	3	1	1	2	2	1	1	1	2	2	5	5	5	4	4	4	5	5	4	5	4	4	4	5	4	2	5	4	4	3	4	4	4	4	4	4	5	5	5	5	4
411	2	28	2	2	2	2	1	2	1	1	1	2	2	1	1	2	2	2	5	5	4	4	4	4	4	5	5	5	3	4	4	5	3	3	4	4	5	4	4	4	3	5	4	5	3	4	3	4	5
412	2	31	3	1	2	2	1	1	2	1	2	3	1	1	2	3	3	1	3	4	4	4	3	4	4	4	4	3	3	3	3	3	4	3	3	4	4	2	2	4	3	3	3	3	4	4	4	4	4
413	2	32	4	2	1	2	1	1	3	1	2	2	2	1	1	1	2	2	5	5	5	5	5	5	5	5	5	5	5	5	5	5	4	2	4	3	5	4	5	5	5	5	5	5	5	5	5	5	5
414	2	35	3	1	1	2	1	1	3	1	2	1	2	1	1	3	2	1	5	5	5	5	5	5	5	5	5	5	5	5	5	4	5	1	5	5	5	4	5	5	5	5	5	5	5	5	5	5	5
416	2	36	3	2	2	3	1	2	3	3	1	2	1	1	2	2	3	3	4	4	3	4	4	4	4	4	4	4	4	4	4	4	3	3	3	4	4	3	3	3	3	3	3	3	3	3	3	3	3
417	2	42	3	2	1	4	2	2	4	2	1	1	1	2	2	2	2	2	5	5	5	5	5	5	5	5	5	5	5	5	5	5	5	5	5	5	5	5	5	5	5	5	5	5	5	5	5	5	5
418	2	37	3	2	2	2	1	1	3	1	2	1	1	1	1	1	2	1	5	5	4	5	4	4	5	5	5	5	5	5	5	5	5	5	5	5	5	4	5	4	5	5	5	5	5	5	5	5	5
419	2	31	3	2	2	3	1	1	2	2	1	2	1	1	2	2	3	2	5	5	5	5	5	5	5	5	5	5	5	5	5	1	5	1	5	5	5	5	5	5	5	5	5	5	5	5	5	5	5
420	2	23	1	2	2	1	1	1	1	1	1	2	2	1	1	1	2	2	4	4	4	4	4	4	4	4	4	4	4	4	4	2	4	2	4	4	4	4	4	4	4	4	4	4	4	4	4	4	4
421	1	24	1	1	2	1	1	1	1	1	1	1	2	1	1	2	2	1	5	5	5	5	5	5	5	5	4	5	5	5	5	5	5	2	5	5	5	4	4	5	5	5	5	5	5	5	5	5	5
422	2	30	3	2	1	1	1	1	3	1	1	2	2	1	1	2	2	2	5	5	4	5	5	5	5	5	5	5	5	5	4	5	5	5	5	4	4	1	2	5	5	4	3	4	4	4	4	4	4
423	2	32	3	2	2	2	1	1	3	2	1	2	1	1	1	1	2	1	5	5	5	5	5	5	5	5	5	5	5	5	5	5	4	3	4	5	5	3	4	4	4	4	4	4	4	5	4	5	5
424	2	27	2	1	1	2	1	1	2	1	2	1	2	1	1	1	2	1	4	5	5	5	5	5	5	5	4	5	5	5	5	1	5	1	5	4	5	5	4	5	5	5	5	5	5	5	5	5	5
426	2	38	3	2	2	3	2	2	3	3	2	3	1	1	2	1	2	2	4	4	4	3	4	4	4	4	4	4	5	5	5	1	5	3	4	4	4	3	4	4	4	4	4	4	4	4	4	4	4
427	2	26	3	2	2	1	1	1	1	2	1	2	2	1	1	1	2	3	4	4	4	4	4	4	4	4	4	4	4	4	4	5	4	2	4	4	4	4	4	4	4	4	4	4	4	4	4	4	4
428	2	26	1	2	1	1	1	1	1	1	1	2	2	1	1	1	3	3	5	5	5	5	5	5	5	3	5	5	5	4	5	4	5	1	5	4	4	3	3	3	3	3	3	3	4	3	4	4	5
429	2	41	3	2	2	3	3	1	4	2	2	1	1	1	1	2	2	2	5	5	5	5	4	5	5	3	5	4	4	3	4	5	3	3	5	5	5	3	5	5	5	4	4	4	3	3	3	3	5
430	2	29	3	2	1	2	1	1	1	1	1	1	2	1	2	3	3	4	5	5	4	4	3	5	5	5	4	5	3	3	3	3	3	3	3	4	4	3	4	3	3	3	3	3	3	3	3	3	3
431	2	27	2	2	2	2	1	1	1	1	1	1	2	1	1	2	2	2	4	4	4	4	4	4	4	4	4	4	4	4	4	4	4	4	4	4	3	2	4	4	2	3	3	3	3	3	3	4	4
433	2	24	1	1	1	1	1	1	1	1	2	2	2	1	2	2	2	1	4	4	3	4	4	5	4	5	4	5	3	3	4	2	4	3	3	3	3	3	3	4	3	3	4	3	3	3	4	3	3
434	2	31	3	1	2	2	1	1	2	1	1	2	1	1	2	3	2	3	5	5	5	5	5	4	5	5	3	4	4	4	4	2	4	2	4	4	4	4	4	5	5	5	5	5	5	5	5	5	5
435	2	26	1	1	1	1	1	1	1	1	1	3	2	1	1	1	2	2	5	5	5	5	5	5	4	5	4	4	4	4	4	5	4	2	4	4	4	4	4	5	4	4	4	4	4	4	4	4	4
436	2	29	3	2	2	2	1	1	2	2	1	1	1	1	2	2	3	2	5	4	3	5	4	4	4	4	4	4	4	4	5	4	4	4	4	3	3	3	4	5	4	3	3	5	4	4	5	4	4
438	2	27	1	1	2	2	1	1	2	2	1	2	2	1	3	3	2	3	5	5	5	5	5	5	5	5	5	5	4	3	3	3	4	3	3	5	3	2	3	3	3	4	3	3	2	2	2	2	4
439	2	29	3	2	2	2	1	1	2	2	1	2	2	1	2	3	3	2	5	5	5	5	5	5	5	5	3	5	4	4	4	5	4	2	4	4	3	1	3	4	3	4	3	3	4	4	4	4	4
440	2	36	3	1	2	3	1	1	3	1	2	2	1	1	1	2	2	1	5	5	5	5	5	5	5	5	5	5	3	5	5	5	5	5	5	5	5	5	4	5	5	5	5	5	5	5	5	5	5
441	2	23	1	1	1	1	1	1	1	1	1	2	1	1	1	2	3	2	4	4	4	3	4	4	4	4	4	4	4	3	4	4	4	4	3	3	3	2	3	3	3	4	3	4	3	3	3	3	3
442	2	41	3	2	1	3	1	1	4	1	2	1	1	1	1	1	2	1	5	5	4	5	4	4	5	5	5	5	5	4	4	4	4	4	5	5	5	4	4	4	4	4	4	5	5	4	4	4	4
443	2	32	3	2	2	3	1	1	3	2	1	2	1	1	2	3	2	2	3	2	3	2	3	3	3	2	2	3	5	3	5	5	5	4	5	5	5	3	4	4	3	5	3	4	3	4	4	4	5
444	1	33	3	1	2	1	1	1	2	1	2	2	2	1	1	1	2	1	5	5	5	5	5	5	3	5	5	3	4	4	5	4	5	3	5	5	5	4	4	5	5	5	5	5	3	4	3	3	5
445	2	41	3	2	1	3	1	2	4	2	2	2	1	2	1	1	2	1	5	5	5	5	5	5	2	5	3	5	5	5	5	1	5	1	5	5	5	5	5	5	5	5	5	5	5	5	5	5	5
446	2	39	2	2	2	3	2	2	4	2	2	2	1	2	1	1	3	2	4	4	4	5	5	5	5	3	5	5	5	4	3	4	4	5	4	5	5	5	5	4	4	5	5	5	5	5	5	5	5
447	2	30	3	2	2	2	1	1	3	1	2	2	1	1	2	2	2	2	5	5	5	5	4	5	5	5	4	5	4	4	4	4	4	4	4	5	4	3	4	4	3	3	3	3	3	3	4	3	3
448	2	48	3	2	2	4	1	2	4	3	2	2	1	1	1	1	3	2	5	5	5	5	5	5	5	5	5	5	5	4	5	5	4	5	5	5	4	4	4	5	4	5	4	5	4	5	5	4	5
449	2	28	1	2	2	2	1	1	1	1	1	2	1	1	2	2	2	3	4	4	4	4	4	4	4	4	4	4	4	4	5	4	4	4	4	4	4	2	4	4	3	3	3	3	3	3	4	3	4
450	2	43	3	1	2	3	1	2	4	1	2	1	1	1	1	1	2	3	5	5	4	5	5	5	5	5	5	5	4	4	4	4	4	4	4	4	4	3	4	4	3	5	4	4	4	4	4	4	4
451	2	36	3	2	2	2	1	1	3	1	2	2	1	1	2	2	2	1	5	5	5	5	5	5	5	5	4	5	4	4	4	4	4	4	4	4	4	3	3	3	3	3	3	3	3	3	4	3	3
452	2	40	3	2	2	3	2	2	4	2	2	2	1	2	2	3	3	3	1	1	5	5	4	4	4	4	5	4	3	3	3	3	3	3	3	3	2	2	1	5	5	3	3	3	3	3	3	3	3
453	2	23	1	1	1	1	1	1	1	1	1	1	2	1	2	3	3	2	3	3	3	3	3	3	3	3	3	3	3	3	3	3	3	3	3	3	3	3	3	3	3	3	3	3	3	3	3	3	3
454	2	44	3	1	2	3	1	1	4	2	2	2	2	1	2	2	2	2	5	5	5	5	4	5	4	4	4	4	4	4	4	4	4	4	4	5	4	4	4	5	5	5	5	5	5	5	5	5	5
455	2	34	3	2	2	3	1	1	3	2	1	2	1	2	2	1	3	2	3	4	4	4	4	4	4	4	4	4	3	3	3	4	4	5	3	4	4	2	3	3	3	4	4	4	4	4	4	4	5
456	2	50	3	2	2	3	2	2	4	2	2	3	2	1	1	2	1	1	5	5	5	5	4	5	5	5	5	5	4	5	5	5	5	5	5	5	5	4	5	5	5	5	5	5	5	5	5	5	5
457	2	39	3	2	2	3	1	2	4	2	2	2	1	2	1	2	2	2	4	4	5	5	5	5	5	5	5	5	3	4	4	4	4	4	4	4	4	4	4	5	3	4	4	4	4	4	4	4	4
458	2	28	3	2	2	2	1	1	2	2	1	2	2	2	1	2	2	1	5	5	5	5	5	5	5	5	5	5	5	5	5	5	5	1	5	5	5	5	5	5	5	5	5	5	5	5	5	5	5
459	2	41	2	2	2	4	1	2	4	2	2	1	1	1	1	2	3	2	5	5	4	5	5	5	5	5	5	5	4	3	3	4	3	3	3	5	5	4	3	4	4	4	4	4	4	4	4	4	4
460	2	24	2	1	1	1	1	1	1	1	2	1	2	1	2	3	2	3	5	5	5	5	5	5	5	5	5	5	4	4	4	2	4	4	5	5	5	3	5	5	5	5	5	5	5	5	5	5	5
461	2	25	1	2	1	2	1	1	1	1	2	1	2	1	1	1	2	1	5	5	5	5	5	5	5	5	5	5	5	5	5	1	5	1	5	5	5	5	5	5	5	5	5	5	5	5	5	5	5
462	2	29	3	2	2	2	1	1	3	1	2	1	1	1	2	1	2	2	4	4	5	5	4	5	5	5	3	5	4	3	3	5	5	5	4	4	3	2	3	5	3	4	3	3	4	3	3	3	4
463	2	36	3	2	2	3	1	2	3	2	1	2	1	2	2	3	3	3	3	3	3	3	3	3	3	3	3	3	3	2	3	3	3	3	3	4	3	2	3	3	3	3	3	3	3	3	3	3	3
464	2	52	3	1	1	4	3	2	4	2	2	2	1	1	2	1	2	2	5	5	5	5	4	5	5	5	5	5	4	5	5	5	4	3	5	5	5	5	5	4	4	4	4	4	5	5	5	5	5
465	2	36	3	2	2	3	1	1	3	1	2	2	2	1	2	2	2	3	5	5	4	5	4	4	4	4	4	4	3	4	4	3	4	3	3	4	3	3	4	4	3	4	3	3	3	4	3	4	5
466	1	22	1	1	1	1	1	1	1	1	2	2	2	1	1	1	2	1	5	5	5	5	5	5	5	5	5	5	3	3	5	5	3	3	3	5	5	5	4	4	4	5	5	5	5	5	5	5	5
467	2	40	3	1	1	2	1	1	3	1	2	1	2	1	2	2	2	2	4	4	4	4	4	4	4	4	3	4	4	4	4	4	4	4	4	4	4	4	4	4	4	4	4	4	4	4	4	4	4
468	2	32	4	2	2	3	1	1	2	3	1	2	1	1	2	2	3	3	5	5	5	5	4	5	5	5	5	5	5	5	5	5	1	3	5	5	4	4	5	5	5	5	5	5	5	5	5	5	5
469	2	32	3	2	2	2	1	1	3	2	1	2	1	1	3	2	3	3	3	5	5	5	4	5	5	5	4	4	3	5	5	2	5	5	5	5	4	2	4	5	5	4	4	5	4	5	4	4	5
470	2	37	3	1	2	2	1	1	3	1	2	1	1	1	1	1	2	2	5	5	5	5	5	5	5	5	5	5	5	5	5	1	5	1	5	5	5	5	5	5	5	5	5	5	5	5	5	5	5
471	2	27	3	2	2	2	1	1	2	2	1	2	2	1	1	2	2	2	5	5	4	4	3	4	5	5	4	4	4	4	4	5	4	4	4	4	4	3	4	3	3	4	4	4	3	3	3	3	4
472	2	34	3	1	2	3	1	1	2	1	1	1	1	1	1	1	2	2	5	5	4	4	4	5	5	5	4	5	4	4	5	5	5	5	5	4	4	3	5	5	3	5	4	5	4	5	5	5	5
474	2	28	3	2	1	1	1	1	1	1	2	1	2	1	1	2	2	3	3	4	4	3	4	3	3	5	3	4	3	4	4	4	4	4	4	3	4	4	4	4	4	4	4	4	4	4	4	4	4
475	2	29	3	2	1	2	1	1	2	1	2	1	2	1	1	2	2	1	5	5	5	5	5	5	5	5	5	5	5	5	5	1	5	1	5	4	5	4	5	4	3	3	4	4	5	5	5	5	5
476	2	35	3	2	2	3	1	1	4	2	1	2	1	3	1	3	2	3	5	5	4	4	4	4	4	4	4	4	4	4	4	3	3	3	3	4	3	3	3	3	3	3	3	3	4	4	4	4	4
477	2	26	1	2	1	2	1	1	2	1	1	2	2	1	2	2	2	1	5	5	5	5	5	5	5	5	5	5	5	5	5	4	5	4	5	5	5	4	4	5	5	5	5	5	4	4	5	5	5
478	2	28	3	2	2	2	1	1	2	1	1	3	2	1	1	3	3	3	4	4	4	4	5	4	4	5	4	5	4	4	4	3	3	4	3	3	3	3	3	4	3	3	2	3	3	3	3	2	3
479	2	31	3	2	2	2	1	1	2	3	1	2	1	1	1	2	2	2	5	5	5	4	4	4	4	4	4	4	4	4	4	4	4	4	4	4	4	2	3	4	4	4	3	4	4	4	4	4	4
480	2	28	1	2	1	2	1	1	3	1	1	2	2	1	3	3	2	3	4	5	4	5	4	4	5	5	5	5	5	5	5	1	5	1	5	5	5	5	5	5	5	5	5	5	5	5	5	5	5
481	2	32	3	2	2	3	1	2	2	2	2	3	1	1	1	2	3	2	2	3	3	4	4	3	4	4	4	4	4	3	4	4	4	2	4	3	2	2	3	3	2	3	2	3	3	3	3	3	4
482	2	40	3	2	2	3	1	1	4	2	2	1	2	1	1	2	2	2	5	5	4	4	4	4	4	4	4	4	4	4	4	4	4	4	2	4	4	3	2	4	3	4	3	3	3	3	3	4	4
483	2	36	3	2	1	1	1	1	3	1	1	2	1	1	2	2	3	3	3	4	4	3	4	4	3	4	4	4	4	4	4	2	4	2	4	4	4	4	4	3	4	3	4	3	4	3	4	3	4
484	2	31	3	2	1	3	2	1	3	2	1	2	1	1	1	1	2	2	3	3	4	5	4	4	4	4	3	4	4	4	4	5	3	3	3	3	3	3	3	3	3	4	3	4	4	3	3	3	3
485	2	28	3	2	1	2	2	2	2	2	2	3	1	1	2	2	3	2	5	5	4	4	3	4	4	4	5	4	3	3	3	3	3	3	3	4	4	2	3	3	3	3	3	3	3	3	3	3	3
486	2	38	3	1	1	3	1	1	3	2	2	2	2	1	2	2	2	3	4	3	3	4	3	4	4	4	4	3	3	3	3	3	3	3	3	4	3	3	3	4	4	3	3	3	3	3	3	3	4
487	2	28	3	2	1	2	1	1	2	1	1	2	2	1	1	2	2	2	3	3	2	2	3	3	3	3	3	3	3	3	3	3	3	3	3	2	4	3	2	2	1	3	2	1	2	3	3	2	3
488	2	44	3	1	2	3	1	1	4	2	2	2	1	1	2	2	2	2	5	5	5	5	4	5	5	5	3	5	4	4	5	5	5	5	5	3	3	3	4	3	4	5	3	4	4	4	4	4	5
489	2	32	3	2	1	2	1	1	1	1	1	1	2	1	1	1	2	3	5	5	5	5	5	5	5	5	5	5	5	5	5	5	5	3	5	5	5	5	5	5	5	5	5	5	5	5	5	5	5
490	2	23	1	1	1	1	1	1	1	1	1	2	1	1	1	1	3	3	3	3	3	3	3	3	3	3	3	3	3	3	3	3	3	3	3	3	3	3	3	3	3	3	3	3	3	3	3	3	3
491	2	40	3	2	2	3	1	1	4	1	2	1	1	1	1	3	2	3	5	5	5	5	5	5	5	5	5	5	4	5	4	4	5	5	5	5	5	4	4	5	5	5	5	5	4	5	4	4	5
492	2	27	1	1	1	1	1	1	2	1	1	3	2	1	3	3	3	3	5	5	5	5	4	4	4	5	4	5	5	3	1	2	3	3	3	3	3	2	1	3	3	2	2	3	2	3	3	3	3
493	2	24	1	2	2	1	1	1	1	1	1	2	2	1	2	2	2	3	4	5	4	4	4	5	5	5	5	4	4	4	4	4	4	5	5	3	4	3	3	3	3	4	3	4	5	3	5	4	5
494	2	31	2	2	2	2	1	1	3	2	1	2	1	1	2	2	3	3	4	4	5	4	4	4	4	4	4	4	3	3	3	3	3	3	3	3	3	3	3	4	4	4	3	3	3	3	3	3	3
495	2	35	3	2	2	3	2	2	3	2	2	2	1	3	2	2	3	2	3	4	5	4	4	5	4	5	5	5	4	4	4	4	4	3	4	5	5	3	3	4	4	3	4	4	2	3	2	2	5
496	2	30	3	2	2	2	1	1	3	2	2	1	1	1	1	1	2	2	5	5	5	5	5	5	5	5	5	5	4	4	4	5	4	5	5	5	5	5	5	5	5	5	5	5	4	4	4	4	4
497	2	36	3	1	2	2	2	1	3	2	2	2	1	2	1	1	2	2	5	5	5	5	4	5	5	5	5	5	5	5	5	5	5	5	5	4	4	3	4	4	3	5	4	5	4	4	4	4	4
498	2	32	2	2	2	3	1	1	2	2	1	2	1	1	1	1	3	3	3	3	3	4	3	3	4	4	3	4	3	3	3	4	3	3	3	3	3	2	3	3	3	3	3	3	3	3	3	3	4
499	2	31	3	2	2	2	1	1	3	2	1	2	1	1	1	2	3	2	4	5	5	5	5	5	5	5	5	5	3	4	4	5	5	1	5	5	4	4	4	5	5	5	5	5	4	5	4	5	5
500	2	45	3	1	1	1	1	1	4	1	2	3	2	1	1	2	3	2	1	1	5	5	5	5	5	5	3	5	4	1	4	2	5	1	5	5	5	4	4	4	4	4	4	4	4	4	4	4	4
501	2	30	3	2	1	3	1	2	2	1	1	1	2	2	1	1	2	1	5	5	5	5	5	5	5	5	5	5	5	5	5	1	5	1	5	5	5	5	5	5	5	5	5	5	5	5	5	5	5
502	2	36	2	2	2	3	1	1	3	2	2	1	2	1	1	1	2	1	4	4	4	4	4	4	4	4	4	4	4	4	4	2	4	2	4	4	4	4	4	4	4	4	4	4	4	4	4	4	4
503	2	23	1	2	2	1	1	1	1	1	2	2	2	1	1	1	2	1	5	5	5	5	5	5	5	5	5	5	5	4	5	5	5	5	5	5	5	1	5	5	5	5	5	5	5	5	5	5	5
504	2	30	3	1	1	2	1	1	2	1	2	3	1	1	1	1	2	1	5	5	5	5	5	5	5	5	5	5	5	5	5	4	5	4	5	5	3	3	3	3	3	5	3	3	5	5	5	5	5
505	2	26	2	1	1	2	1	1	2	1	2	2	2	1	1	2	2	2	5	5	4	4	4	4	4	4	4	4	3	3	3	4	3	3	3	3	3	2	2	3	3	3	3	3	2	2	2	2	4
506	2	40	3	2	2	3	1	1	4	3	2	1	2	1	1	1	3	1	4	4	5	5	4	4	5	5	1	5	3	3	3	5	3	3	3	5	3	3	3	5	5	3	3	4	4	4	4	5	4
507	2	30	3	1	1	2	1	1	2	1	1	2	2	1	1	2	2	3	5	5	5	5	5	5	5	5	4	5	4	4	4	3	4	3	4	4	4	3	3	4	3	5	4	5	3	3	4	4	5
508	2	34	3	2	2	2	1	1	3	2	1	2	1	1	1	3	2	2	5	5	5	5	4	5	5	5	5	4	3	3	3	3	3	3	3	4	4	3	3	3	3	5	3	5	3	3	3	3	3
509	2	24	2	1	1	1	1	1	2	1	1	2	2	1	1	3	3	3	5	5	5	5	4	5	5	5	3	5	3	3	3	4	3	4	2	3	2	2	2	2	2	2	2	2	2	2	2	3	5
510	2	30	3	2	2	3	1	1	3	2	2	2	1	2	2	3	3	3	5	5	5	5	4	5	5	5	5	5	3	3	3	3	3	3	3	5	4	3	3	4	4	3	3	3	3	2	3	4	5
511	2	31	3	2	2	2	1	1	2	2	1	1	1	1	2	3	3	3	4	4	4	4	4	4	4	4	4	4	4	4	4	2	5	2	4	4	4	3	4	4	4	4	4	4	4	4	4	4	4
512	2	33	3	2	1	2	2	1	3	1	2	2	1	1	1	2	2	2	4	4	4	4	4	3	4	4	4	4	4	4	4	2	4	2	4	4	4	4	3	4	3	3	3	3	3	3	4	4	4
513	2	32	3	2	2	3	1	1	3	3	1	2	1	1	1	1	3	1	5	5	5	5	5	5	5	5	5	5	3	2	5	4	4	4	4	5	4	3	3	4	3	4	3	4	3	4	4	4	4
514	2	31	2	1	1	3	1	1	3	1	1	1	1	2	1	2	2	2	5	5	4	4	3	4	4	4	3	4	3	3	3	3	3	2	4	4	2	3	3	3	2	3	3	3	3	3	3	2	5
515	2	34	3	2	2	3	1	1	2	2	1	3	1	1	2	3	1	3	5	5	4	5	4	5	5	5	5	4	5	4	5	3	4	3	3	5	5	3	5	5	4	4	4	4	4	4	4	4	5
516	2	28	1	2	1	2	1	1	2	1	1	2	1	1	1	3	2	3	4	4	4	4	4	4	4	4	4	4	4	4	4	2	4	2	4	4	4	4	4	4	4	4	4	4	4	4	4	4	4
517	2	33	2	2	2	2	1	1	3	2	2	1	2	1	1	1	2	1	5	5	5	5	5	5	5	5	5	5	5	5	5	1	5	1	5	5	5	5	5	5	5	5	5	5	5	5	5	5	5
518	2	35	3	2	1	4	2	2	3	2	2	2	1	2	2	1	2	3	4	4	4	4	3	4	4	4	4	4	4	4	4	4	4	4	4	4	4	3	3	4	4	4	3	3	3	3	3	3	3
519	2	41	3	2	2	3	1	2	4	3	2	2	1	1	1	3	2	2	5	5	5	5	5	5	3	5	5	3	5	5	5	1	5	1	5	5	5	4	5	5	5	5	4	4	5	5	5	5	5
520	2	54	3	1	2	3	1	2	4	3	2	1	1	1	1	2	2	2	5	5	5	5	5	5	5	3	5	5	4	5	5	5	5	5	5	5	5	5	5	5	5	5	5	5	5	5	5	5	5
521	2	26	2	1	2	1	1	1	2	1	1	1	1	1	1	1	3	1	5	5	5	5	5	5	5	5	4	5	3	5	5	5	5	5	5	5	5	5	5	5	5	5	5	5	5	5	4	5	5
522	2	39	3	2	1	3	1	2	4	1	1	1	2	1	2	3	2	3	3	3	3	3	3	3	3	3	3	3	3	3	3	4	3	3	3	3	3	3	3	3	3	3	3	3	3	3	3	3	3
523	2	31	3	2	1	3	1	1	2	1	2	2	2	2	1	1	2	2	5	5	5	5	5	5	5	5	5	5	5	4	4	4	4	2	5	5	5	4	4	4	3	4	3	4	4	4	4	4	4
524	1	23	1	2	2	1	1	1	1	1	1	2	2	1	1	1	2	1	5	5	5	5	5	5	4	5	4	5	3	5	5	4	5	5	5	5	5	5	5	5	5	5	5	5	5	5	5	5	5
525	2	28	2	2	1	3	1	2	2	2	1	2	1	1	3	3	2	3	3	3	3	3	3	3	3	3	3	3	3	3	3	4	3	4	3	3	2	2	2	2	3	3	3	3	3	3	3	3	4
526	2	35	3	2	2	2	1	1	3	3	2	2	1	1	2	2	2	3	3	3	3	4	4	5	5	4	3	5	4	4	4	2	4	2	4	4	3	3	3	3	2	4	3	3	3	3	3	3	4
527	2	28	3	2	1	2	1	1	2	1	1	1	2	1	1	1	2	1	4	4	4	4	4	4	4	4	3	4	3	3	3	3	3	3	3	4	3	3	3	4	3	3	3	3	3	3	3	3	3
528	2	26	2	1	2	1	1	1	2	2	1	3	2	1	2	2	3	2	4	4	4	4	4	4	4	4	4	4	4	3	3	3	3	3	4	4	3	3	3	3	3	3	3	3	3	3	3	3	3
530	2	30	3	2	2	2	1	1	2	2	1	3	1	1	3	3	3	3	4	3	3	4	3	4	4	4	3	4	3	4	3	3	4	3	3	3	3	3	3	3	3	3	3	3	2	2	2	3	4
531	2	48	3	2	2	2	1	1	4	1	2	2	2	1	2	3	2	1	3	4	5	5	3	5	5	5	3	3	4	4	4	3	4	3	3	4	5	5	5	5	5	5	4	5	5	5	5	5	3
532	2	29	3	2	2	2	1	1	2	2	1	2	1	1	1	2	2	3	5	5	5	5	5	5	5	5	3	5	5	5	5	5	5	5	5	5	5	3	4	5	5	4	4	4	5	5	5	5	5
533	2	32	3	2	2	3	2	1	3	2	2	1	1	2	2	2	3	2	3	4	3	3	3	3	5	5	5	5	4	4	4	5	5	5	5	3	5	5	5	5	4	4	4	5	4	4	4	4	5
534	1	24	1	1	2	2	1	1	2	2	1	1	1	1	2	3	3	1	4	4	4	5	4	4	5	5	4	5	4	5	5	5	1	5	5	4	3	2	3	2	1	5	4	5	5	5	4	3	4
535	2	28	2	2	2	1	1	1	2	2	1	2	2	1	1	1	2	2	4	4	4	4	4	4	4	4	4	4	4	4	4	2	4	2	4	4	4	4	4	4	4	4	4	4	4	4	4	4	4
536	2	26	1	1	1	2	1	1	2	1	2	2	1	1	1	2	2	2	5	5	5	5	5	5	5	5	5	5	4	3	3	3	3	3	3	5	4	3	4	4	4	4	4	4	4	4	4	4	5
537	2	32	3	2	1	3	1	1	3	1	2	2	2	1	3	2	3	3	5	5	5	5	5	5	5	5	5	5	5	5	5	5	5	1	5	4	4	3	5	4	3	5	3	3	4	4	3	4	5
538	2	36	3	2	1	3	1	2	3	1	2	1	2	2	2	2	3	2	4	5	5	5	4	4	4	5	4	5	3	3	5	4	4	4	4	4	3	3	2	3	3	4	3	3	3	3	3	3	4
539	2	36	3	2	2	3	1	1	3	2	2	2	1	2	1	1	2	1	5	5	5	5	5	5	5	5	5	5	5	5	5	5	5	4	5	5	5	5	5	5	5	5	5	5	5	5	5	5	5
540	1	28	3	2	1	2	1	1	2	1	2	2	2	1	1	1	2	1	4	4	4	4	4	4	4	4	4	4	4	4	4	5	4	5	4	4	4	3	3	4	4	4	4	4	3	3	3	3	5
541	2	32	2	2	1	2	1	2	2	1	1	2	2	1	1	1	3	3	4	3	3	4	4	4	4	4	4	4	2	4	3	3	3	3	3	3	3	2	2	2	2	3	2	3	3	3	3	3	3
542	2	29	2	2	1	1	1	1	1	1	1	1	2	1	1	1	2	2	3	4	5	5	4	4	4	4	4	4	4	4	4	3	4	3	4	4	4	4	4	4	4	4	4	4	4	4	4	4	4
543	2	24	3	1	1	1	1	1	1	1	1	2	2	1	2	3	2	2	4	4	4	4	4	4	4	4	3	4	4	4	4	4	4	4	4	3	3	3	4	4	4	4	3	4	4	4	4	4	4
544	2	27	3	2	1	2	2	1	2	1	2	2	1	1	1	1	2	1	5	5	5	5	4	5	5	5	5	5	5	5	5	5	5	3	5	5	5	3	4	5	4	4	4	5	5	4	4	4	5
545	2	27	1	1	1	1	1	1	1	1	1	1	2	1	1	2	2	2	4	5	4	4	4	4	4	4	4	5	5	5	5	1	5	1	5	5	4	1	4	5	5	5	5	4	4	4	3	3	5
546	2	32	3	2	1	3	1	1	3	1	1	2	2	3	2	3	2	3	4	4	4	4	4	4	4	4	4	4	4	4	4	5	4	5	4	4	4	1	4	4	3	2	1	3	3	1	3	4	4
547	2	30	3	1	2	2	1	1	3	2	2	2	1	1	1	3	3	3	3	3	4	5	4	4	4	4	4	4	3	3	3	3	3	3	3	4	3	2	3	2	2	3	3	2	2	2	2	2	4
548	2	27	3	2	2	2	1	1	4	1	2	2	2	1	2	3	3	2	3	4	3	3	4	4	4	4	4	4	4	4	4	3	4	3	4	3	3	3	4	4	3	5	4	4	4	4	4	4	4
549	2	27	1	1	1	1	1	1	1	1	2	2	2	1	2	2	2	2	5	5	5	5	4	5	5	5	5	5	5	5	5	5	4	2	4	3	3	3	3	4	4	4	4	4	4	3	3	3	4
550	2	29	2	2	1	1	1	1	2	1	1	2	2	1	1	2	3	2	4	4	4	4	4	4	4	4	2	4	4	3	3	3	4	2	4	3	2	1	2	2	2	3	2	3	4	3	4	3	5
551	2	25	3	2	1	1	1	1	2	1	2	2	2	1	1	2	2	2	3	4	3	4	3	4	4	4	4	4	3	3	3	3	3	3	3	3	3	3	3	3	3	3	3	3	3	3	3	3	3
552	2	29	1	1	1	1	1	1	1	1	2	2	2	1	1	1	2	2	4	4	4	3	3	3	3	3	3	5	4	5	5	5	5	5	5	3	3	3	4	4	4	4	4	4	4	4	4	4	4
553	2	32	1	2	2	3	1	1	3	1	2	2	1	1	1	1	2	4	3	3	4	4	4	4	4	4	4	4	4	3	3	4	3	3	3	4	3	2	3	3	3	3	3	3	3	3	3	3	3
555	2	31	3	2	2	2	1	1	3	1	2	2	1	1	1	1	2	5	5	5	5	5	5	5	5	5	5	5	4	4	4	2	4	2	4	5	2	1	2	3	3	3	3	3	2	2	2	2	2
556	2	33	3	2	2	3	1	1	3	1	1	1	1	1	1	1	2	3	4	4	4	4	4	4	4	4	4	4	4	4	4	2	4	2	4	4	4	4	4	4	4	4	4	4	4	4	4	4	4
557	2	45	3	2	2	4	1	2	4	3	2	2	2	1	1	3	3	2	5	5	5	5	5	5	5	5	5	5	4	4	4	5	4	4	4	5	5	4	5	5	4	5	4	5	5	5	5	5	5
558	1	40	3	2	1	3	1	2	3	2	1	3	2	1	1	2	1	4	4	4	3	3	4	4	3	4	4	4	4	4	4	4	4	4	4	4	4	3	4	3	2	4	3	2	3	2	3	4	4
559	2	23	1	1	1	1	1	1	1	1	1	2	2	1	1	2	2	2	4	4	3	3	3	3	3	3	3	3	3	3	3	3	3	3	3	3	3	3	3	3	3	3	3	3	3	3	3	3	3
560	2	37	3	2	2	3	1	1	3	1	2	2	1	1	1	1	2	2	4	4	4	4	4	4	4	4	4	4	4	4	4	4	4	4	4	4	3	3	3	4	4	4	3	4	4	4	4	3	3
561	2	25	2	3	2	2	1	2	1	2	1	3	1	2	2	2	2	2	4	5	4	4	4	4	4	5	5	4	4	4	4	4	4	4	4	4	4	3	4	4	3	4	4	4	4	3	3	3	4
562	2	33	3	2	2	2	1	1	2	1	1	1	1	1	1	3	3	1	5	5	5	5	5	5	5	5	5	5	5	5	5	1	5	1	5	5	5	5	5	5	5	5	5	5	5	5	5	5	5
563	2	24	1	1	1	1	1	1	1	1	1	2	2	1	2	3	3	3	2	3	3	4	4	4	4	4	4	5	3	3	4	4	4	4	3	4	1	1	1	4	3	4	2	3	3	3	3	3	5
564	1	30	2	2	2	2	1	1	2	3	2	1	2	2	2	3	2	2	5	5	5	5	5	5	5	5	5	5	4	5	5	5	4	5	5	5	3	3	4	5	3	5	5	5	4	4	4	5	5
565	2	34	3	1	1	2	1	1	3	1	2	2	2	1	2	2	2	2	5	5	4	5	4	4	4	4	4	4	4	4	4	4	4	4	4	4	4	4	4	4	4	4	4	4	5	5	5	4	5
566	2	28	2	2	2	2	1	1	2	3	1	2	1	1	2	2	3	2	4	4	4	4	4	4	4	4	3	4	3	4	3	3	4	4	3	4	4	2	3	3	2	3	3	3	2	3	2	2	4
567	2	52	3	1	2	3	3	2	4	3	2	3	1	1	1	2	3	2	5	5	5	5	5	5	5	5	5	5	5	4	5	4	5	5	4	5	5	5	5	5	5	5	5	5	5	4	5	4	5
568	2	42	3	1	2	2	1	1	4	2	2	2	2	1	1	1	2	2	5	5	5	5	5	5	5	5	5	5	5	5	4	5	4	4	4	5	5	5	5	5	5	5	5	5	5	5	4	5	5
569	2	27	3	1	1	2	1	1	2	2	1	2	2	1	1	2	2	2	4	4	4	4	4	4	4	4	4	4	4	4	4	2	4	3	4	3	3	3	3	3	3	3	3	3	3	3	3	3	3
570	2	32	3	2	2	2	1	1	2	3	1	2	1	1	2	2	3	3	4	4	4	4	3	4	3	4	4	4	4	3	3	3	3	3	3	3	4	3	3	4	4	4	4	4	4	4	4	4	4
571	2	32	3	2	2	3	1	1	2	2	1	2	1	1	1	1	3	2	4	5	3	2	2	4	2	4	4	4	5	3	5	5	4	5	4	5	5	4	5	5	5	5	5	5	5	5	5	5	5
572	2	31	3	2	2	3	1	1	3	2	1	2	1	2	2	2	3	2	4	4	5	5	4	4	4	5	4	5	4	4	5	5	4	4	4	4	3	2	3	3	3	4	4	4	4	4	4	4	5
573	2	25	1	1	1	1	1	1	1	1	1	2	1	1	2	2	2	2	4	4	4	4	4	4	4	4	4	4	3	3	3	3	3	3	3	4	3	3	3	3	3	3	3	3	3	3	3	3	3
574	2	21	1	1	1	1	1	1	1	1	1	2	2	1	1	2	3	2	4	4	3	4	3	4	4	4	4	4	3	3	3	4	3	3	3	3	3	2	3	3	2	3	3	3	3	2	3	2	4
575	2	35	3	2	2	3	1	1	3	3	2	2	1	1	2	3	3	2	3	4	4	5	5	5	5	5	4	5	4	4	4	5	1	3	4	4	4	3	3	3	3	3	4	4	3	4	4	4	4
576	2	47	3	2	2	3	1	2	4	2	2	3	1	2	2	2	2	2	5	5	5	5	5	5	5	5	5	5	5	5	5	5	5	5	5	5	5	4	5	5	4	5	4	4	5	5	4	5	5
577	2	42	3	1	2	3	2	1	3	1	2	2	1	1	1	2	3	2	3	3	4	5	4	5	5	5	5	5	5	2	3	4	3	3	3	4	4	4	3	5	5	4	4	4	4	3	3	3	3
578	2	29	3	2	2	3	1	1	3	2	1	2	1	2	1	1	2	1	5	5	5	5	5	5	5	5	5	5	5	5	5	5	5	4	5	5	5	4	5	4	5	5	5	5	5	5	5	5	5
579	2	35	3	1	2	3	1	1	3	2	1	2	1	2	1	2	2	1	5	5	5	5	5	5	5	5	5	5	5	5	5	5	5	5	5	5	5	4	5	5	4	5	5	5	4	4	4	3	5
580	2	31	1	2	2	2	1	1	3	2	1	2	1	1	1	2	2	1	4	4	4	4	4	4	5	5	4	5	3	4	5	5	5	5	5	4	4	4	4	4	4	5	5	5	5	5	5	5	5
581	2	29	1	2	2	2	1	1	2	1	2	2	1	1	1	1	2	2	5	5	5	5	5	5	5	5	5	5	4	4	4	4	4	4	4	5	2	4	3	4	4	4	4	4	4	4	4	4	5
582	2	27	2	1	1	2	1	1	2	2	2	1	2	1	1	1	2	1	4	4	4	4	4	4	4	4	4	4	4	4	4	2	4	2	4	4	4	4	4	4	4	4	4	4	4	4	4	4	4
583	2	48	3	2	2	3	1	1	4	2	2	1	2	1	1	1	3	2	5	5	5	5	5	5	5	5	4	5	4	4	5	5	5	5	4	5	5	4	5	4	3	4	3	4	3	3	4	4	5
584	2	23	1	1	2	1	1	1	1	2	1	2	2	1	2	1	3	2	4	3	4	3	4	4	4	4	4	4	4	4	4	2	4	2	4	4	4	3	4	4	4	4	4	4	4	4	4	4	4
585	2	29	2	2	2	2	1	1	2	3	1	1	1	1	2	2	2	2	5	5	5	5	5	5	5	5	5	5	5	5	5	1	5	4	5	5	5	5	5	5	5	5	5	5	5	5	5	5	5
586	2	36	3	2	2	2	1	1	3	1	2	2	1	1	1	2	2	3	4	4	4	4	3	4	3	3	3	3	4	3	3	2	3	3	3	3	3	3	3	3	3	3	3	3	3	3	3	3	3
587	2	25	1	2	1	1	1	1	2	1	1	2	2	1	2	3	2	3	2	4	3	4	4	4	4	4	4	4	4	4	4	4	4	3	3	4	4	2	3	2	2	3	3	3	3	3	3	3	3
588	2	35	3	2	1	3	2	1	3	1	2	2	2	2	1	1	3	2	4	4	4	4	4	4	4	4	3	4	3	3	4	3	3	3	3	3	4	2	4	3	3	4	3	4	4	4	4	4	4
589	2	31	3	2	2	3	1	1	3	2	1	2	1	1	2	3	3	2	5	5	4	5	5	5	5	5	5	5	5	5	5	5	5	5	5	5	4	4	4	5	5	5	5	5	5	5	5	5	5
590	2	35	3	2	2	3	1	1	3	1	1	2	1	1	2	2	2	1	5	5	5	5	5	5	5	5	5	5	4	2	2	3	2	3	3	5	5	2	2	3	2	3	3	4	4	4	4	4	3
592	2	35	3	2	2	1	1	1	3	1	2	1	2	1	1	2	2	2	5	5	4	5	3	5	5	5	4	5	3	3	4	4	3	4	3	4	4	4	4	4	3	5	4	5	4	4	4	4	5
593	2	24	1	2	1	1	1	1	1	1	1	2	1	1	1	1	3	2	4	5	5	4	5	5	5	5	5	5	5	5	5	1	5	1	5	5	5	5	5	5	5	5	5	5	5	5	5	5	5
594	1	26	1	1	2	1	1	1	1	1	1	1	2	1	1	2	2	2	5	5	4	4	5	5	5	5	5	5	4	4	5	5	4	4	4	4	4	3	4	3	3	5	5	5	5	5	5	5	5
595	2	24	1	1	1	1	1	1	2	1	1	2	2	1	2	2	2	2	3	3	3	3	3	3	3	3	3	3	3	3	3	3	3	3	3	3	3	3	3	3	3	3	3	3	3	3	3	3	3
596	2	28	1	2	2	2	2	1	2	2	2	1	2	2	1	1	2	2	5	4	5	4	5	5	5	5	5	5	5	5	5	1	5	1	5	5	5	5	5	5	5	5	5	5	5	5	5	5	5
598	1	22	1	2	1	1	1	1	1	1	1	3	2	1	1	1	2	2	5	4	4	3	3	3	4	4	4	5	4	3	2	5	4	3	4	4	4	4	4	4	4	3	3	3	4	3	4	3	4
599	2	33	3	1	1	1	1	1	2	1	2	2	1	1	1	1	2	2	4	4	4	4	4	4	4	4	4	4	4	4	4	2	4	2	4	4	4	4	4	4	4	4	4	4	4	4	4	4	4
600	2	31	1	2	1	2	1	1	3	2	1	2	1	1	1	2	3	2	5	5	5	5	5	5	5	5	4	5	3	3	4	5	5	4	3	5	3	1	2	3	4	4	3	3	3	2	3	3	5
601	2	25	2	2	1	1	1	1	1	1	1	2	2	1	3	3	3	5	4	4	3	5	4	4	4	4	4	4	4	3	3	3	3	2	3	4	3	2	2	3	3	3	3	3	2	2	3	2	4
602	2	42	3	2	1	3	1	2	4	2	1	3	1	2	2	3	3	5	5	5	5	5	3	5	5	5	5	4	4	4	1	3	3	2	4	5	3	2	2	3	2	2	2	2	2	2	2	2	5
603	2	29	2	2	2	2	1	1	2	3	1	1	1	1	2	2	2	1	5	5	5	5	5	5	5	5	5	5	3	5	5	5	5	5	5	5	5	5	5	5	5	5	4	5	3	5	3	5	5
604	2	35	3	2	1	2	1	1	2	1	1	1	2	1	1	1	3	1	4	4	4	4	4	4	4	4	3	4	4	3	3	3	4	3	3	4	4	3	3	3	3	4	3	3	4	4	4	4	4
605	2	22	1	1	1	1	1	1	1	1	1	2	2	1	1	3	2	2	4	5	4	5	4	4	4	4	3	4	3	3	3	4	4	4	4	4	4	3	4	4	4	4	3	4	3	4	4	4	4
606	2	30	3	2	2	2	1	1	2	3	1	1	2	1	1	1	2	1	5	5	4	5	4	5	5	5	5	5	2	2	4	5	5	4	4	4	4	3	4	4	3	5	5	5	4	4	4	4	5
607	2	29	3	2	1	2	1	1	3	1	2	1	2	1	1	1	3	1	4	2	5	3	5	5	5	5	5	5	4	4	4	2	4	2	4	4	4	4	4	5	5	5	5	5	4	4	4	4	4
608	2	33	3	2	2	3	1	2	3	2	1	3	1	1	1	1	2	3	5	5	4	4	4	4	4	4	4	4	4	4	4	2	4	5	5	4	4	4	4	3	3	3	3	3	3	3	3	3	3
609	2	30	1	2	2	2	1	1	2	2	1	1	1	1	1	2	3	1	5	5	5	5	4	5	5	5	5	5	4	4	4	5	4	2	4	4	4	3	2	4	4	3	3	3	5	5	5	5	5
610	2	30	3	2	2	2	1	1	2	2	1	2	2	1	1	3	3	3	4	4	4	5	4	4	4	4	4	4	4	4	3	3	3	4	4	4	3	3	2	3	3	3	3	3	3	3	3	3	3
611	2	27	2	2	2	2	1	1	2	2	1	2	2	1	1	2	2	2	4	4	4	4	4	4	4	4	4	4	4	4	4	2	4	2	4	4	4	4	4	3	3	3	3	3	3	3	3	3	3
612	2	52	3	2	2	4	2	2	4	2	2	2	1	1	1	1	2	2	5	5	5	5	5	5	5	5	5	5	5	5	5	5	5	1	5	5	5	5	5	5	5	5	5	5	5	5	5	5	5
613	2	50	3	1	1	4	1	2	4	3	2	2	2	1	1	1	2	2	4	4	4	4	3	4	4	4	3	4	4	4	4	4	4	4	4	4	4	2	3	4	3	4	3	3	3	3	4	4	4
614	2	29	1	3	2	2	1	2	1	1	2	3	2	2	1	2	2	2	4	4	4	4	4	4	4	4	5	4	4	4	3	3	2	4	3	3	3	2	2	3	2	2	2	2	2	3	3	2	4
615	1	21	1	1	2	1	1	1	1	1	1	2	2	1	2	3	2	3	3	3	3	4	3	3	3	3	3	3	3	3	3	3	3	3	3	3	3	3	3	3	3	3	3	3	3	3	3	3	3
616	2	33	3	2	2	3	1	1	3	2	2	1	1	1	1	1	2	2	5	5	4	4	4	5	4	5	4	4	2	4	4	4	4	5	4	5	4	3	3	4	2	2	2	3	2	3	2	3	4
617	2	31	3	1	1	3	1	1	1	1	1	1	2	1	1	3	3	2	5	5	4	5	5	5	5	5	5	5	5	5	5	1	5	1	5	5	5	5	5	5	4	4	4	4	5	5	5	5	5
618	2	28	3	2	2	3	1	1	2	1	1	2	1	1	1	2	3	3	3	3	5	5	5	5	5	5	5	5	5	5	5	1	5	1	5	5	4	3	4	5	5	5	5	5	5	5	5	5	5
619	2	24	1	1	2	1	1	1	2	1	2	2	2	1	1	1	3	5	5	5	5	5	5	5	5	5	5	5	3	3	4	4	4	4	4	4	3	1	3	1	1	3	1	3	2	2	4	4	5
620	2	30	3	1	1	2	1	1	3	1	2	2	2	1	2	2	2	3	4	4	4	4	4	4	4	4	4	4	4	2	3	4	4	4	4	3	4	3	3	3	3	4	4	4	3	3	4	4	4
621	2	34	3	2	1	3	1	2	4	1	1	2	2	1	1	3	3	2	5	5	5	5	4	5	5	5	5	4	3	3	2	3	3	3	4	4	3	2	2	2	2	3	3	3	2	3	3	3	4
622	2	34	3	2	2	1	1	1	3	2	1	1	2	1	2	2	2	2	5	5	5	5	5	5	5	5	5	5	4	5	5	5	5	5	5	5	5	3	4	5	5	5	5	5	5	5	5	5	5
623	2	32	3	1	1	2	1	1	2	1	2	1	1	1	1	1	2	2	5	5	4	5	5	4	4	5	3	5	3	3	5	4	4	4	5	4	3	3	3	5	3	5	3	3	4	4	4	4	5
624	2	43	3	1	1	3	1	2	4	3	2	1	2	1	1	1	3	2	5	5	5	5	4	4	4	5	3	4	3	3	4	4	4	4	5	4	3	3	3	5	3	5	3	3	4	4	4	4	5
625	2	23	1	1	2	1	1	1	1	2	1	2	2	1	2	2	3	3	3	3	3	3	3	3	3	3	3	3	3	3	3	3	3	3	3	3	3	3	3	3	3	3	3	3	3	3	3	3	3
626	2	28	2	2	2	2	1	1	2	1	2	2	2	1	1	1	2	5	5	5	5	5	5	5	5	5	5	5	5	3	3	3	3	3	3	4	4	2	3	3	2	4	2	3	3	3	3	3	5
627	2	21	1	1	1	1	1	1	1	1	1	2	2	1	2	2	3	3	4	4	4	3	5	5	5	5	5	5	5	5	5	1	5	1	5	5	5	5	5	5	5	5	5	5	5	5	5	5	5
628	2	28	2	2	2	2	1	1	2	2	1	2	1	1	2	3	3	2	5	5	5	5	5	5	5	5	5	5	5	5	3	3	3	3	3	5	3	1	3	3	3	3	3	3	3	3	3	3	3
629	2	30	1	2	2	2	1	1	2	2	2	2	2	1	2	2	2	2	5	5	4	4	5	4	4	4	4	4	4	4	4	4	4	3	4	4	4	4	4	4	4	4	4	4	3	4	4	4	4
630	2	24	1	1	2	1	1	1	1	2	1	1	2	1	3	3	3	3	3	3	3	3	3	3	3	3	3	3	3	3	3	3	3	3	3	3	3	3	3	3	3	3	3	3	3	3	3	3	3
631	2	29	3	1	1	2	1	1	1	1	1	1	2	1	1	2	3	2	5	5	5	5	5	5	5	5	5	5	5	5	5	4	5	1	5	5	5	5	5	5	5	5	5	5	5	5	5	5	5
632	2	36	3	2	2	3	1	1	3	3	1	2	2	1	2	3	3	3	5	5	5	5	5	5	5	5	5	5	3	3	3	3	3	3	3	5	2	1	1	1	1	1	1	1	3	3	3	1	5
633	2	28	3	2	2	2	1	1	2	1	2	1	1	1	2	1	2	1	5	4	4	5	4	4	5	4	4	4	3	3	4	4	5	3	5	5	3	2	3	3	3	5	3	4	4	4	3	4	5
634	2	35	3	2	2	3	1	2	3	2	1	2	2	3	1	2	3	2	5	5	5	4	5	5	5	5	4	5	3	4	4	4	4	4	4	4	4	3	3	3	3	4	3	4	4	4	4	4	4
635	2	25	1	2	2	2	1	1	1	2	1	1	2	1	1	1	2	2	4	4	4	4	4	4	4	4	4	4	4	4	4	4	4	4	4	4	4	4	4	4	4	4	4	4	4	4	4	4	4
636	2	28	1	1	2	2	1	1	2	2	1	1	1	1	3	2	3	3	4	4	4	4	3	4	5	5	4	4	4	3	4	4	5	4	4	3	2	2	2	5	5	3	3	2	3	3	3	3	3
637	2	30	3	1	1	2	1	1	3	1	2	2	1	1	1	3	3	2	5	5	5	5	5	5	5	5	5	5	3	3	3	3	3	3	3	5	3	3	2	3	3	3	3	3	3	3	3	3	3
638	2	43	3	2	2	3	1	2	4	3	2	2	1	1	1	1	3	3	4	4	5	5	4	5	5	5	5	5	3	3	3	4	4	2	4	5	4	3	3	3	3	3	3	3	3	4	3	3	5
639	2	24	1	1	2	1	1	1	1	1	1	1	2	1	2	1	3	1	3	5	5	4	5	5	5	5	4	5	4	5	5	5	5	4	5	4	5	5	5	5	5	5	4	5	5	4	5	5	5
640	2	51	3	2	2	4	1	2	4	2	2	1	2	1	2	2	2	2	5	5	4	5	4	5	5	5	5	5	5	5	5	4	5	5	5	5	4	5	5	4	4	4	4	5	5	5	5	5	5
641	2	29	2	2	2	2	1	1	2	3	1	2	2	1	2	3	3	3	3	3	3	4	2	4	4	5	2	3	4	4	3	4	4	4	3	3	2	1	3	2	1	3	2	3	1	4	3	4	5
642	2	28	3	2	1	1	1	1	1	1	1	2	2	1	2	2	3	3	4	4	3	4	4	4	4	4	3	4	3	3	3	3	3	3	3	3	3	2	3	2	2	3	2	3	2	2	3	3	3
643	2	27	2	1	1	2	1	1	2	1	1	3	1	1	1	1	2	3	4	4	4	4	4	4	4	4	4	4	4	4	4	2	4	2	4	4	4	4	4	4	4	4	4	4	4	4	4	4	4
644	2	39	3	2	2	3	1	1	4	3	1	2	1	1	2	2	2	4	5	5	5	5	4	5	5	5	4	4	3	4	4	1	5	5	5	5	3	3	3	3	3	3	3	3	3	2	2	3	5
645	1	25	1	1	1	1	1	1	1	1	1	2	2	1	1	1	2	2	4	5	5	5	4	4	4	5	3	5	4	4	4	3	4	2	3	4	5	2	4	4	4	4	3	4	3	4	4	5	5
646	2	30	3	1	1	1	1	1	1	1	1	2	2	1	1	2	2	3	4	4	3	3	3	3	2	3	2	3	4	3	3	3	3	3	3	3	3	3	3	2	2	3	2	3	2	3	3	3	3
647	2	35	3	2	2	3	1	1	2	2	1	2	1	2	2	3	3	3	4	4	4	4	4	4	4	4	4	4	4	4	4	4	4	4	4	3	3	3	3	4	3	3	3	3	3	3	3	3	4
648	1	32	3	2	1	3	1	1	2	2	2	2	1	3	2	2	2	3	4	4	4	4	4	4	4	4	4	4	3	3	3	3	3	3	3	4	3	3	3	4	3	3	3	3	3	3	4	4	4
649	1	23	1	1	1	1	1	1	1	1	1	2	2	1	2	2	3	4	4	4	4	4	4	4	4	4	3	4	3	3	3	3	3	3	3	3	3	3	3	3	3	3	3	3	4	3	3	4	3
650	2	30	3	2	2	3	1	1	3	2	2	1	1	2	1	1	2	1	5	5	5	5	5	5	5	5	5	5	5	5	5	1	5	1	5	5	5	5	5	5	3	4	3	3	5	5	5	5	5
651	1	29	2	1	1	1	1	1	1	1	1	2	2	1	2	3	3	3	3	4	4	4	4	4	4	4	3	5	3	5	4	5	5	5	5	4	3	3	3	4	2	4	2	5	4	3	3	3	5
652	2	22	1	1	1	1	1	1	1	1	1	2	2	1	2	2	2	3	4	4	4	4	4	4	4	4	4	4	4	4	4	2	4	2	4	4	4	4	4	4	4	4	4	4	4	4	4	4	4
653	2	29	3	2	2	2	1	1	2	1	1	1	1	2	1	1	2	2	5	5	5	5	5	5	5	5	5	5	5	5	5	1	5	1	5	5	5	5	5	5	5	5	5	5	5	5	5	5	5
654	2	30	3	2	2	2	1	1	2	2	1	2	1	1	2	2	3	3	5	5	4	5	4	4	5	5	2	4	2	3	5	5	5	5	4	4	3	2	3	4	3	4	3	4	3	3	3	3	3
655	2	44	3	2	2	4	1	2	4	3	2	2	1	3	2	1	3	2	5	5	5	5	5	5	5	5	5	5	5	5	5	4	4	4	4	5	5	3	4	4	4	3	3	4	4	3	3	3	4
657	2	22	1	1	1	1	1	1	1	1	1	2	2	1	1	1	2	2	4	4	4	3	3	4	4	4	3	4	3	3	3	3	4	3	4	3	4	3	4	4	3	4	4	4	3	3	3	3	4
658	2	32	3	2	2	2	1	1	2	3	1	3	1	1	1	2	2	1	4	4	4	4	4	5	5	5	4	5	4	5	5	5	4	4	4	4	4	3	4	4	4	4	4	4	4	4	4	4	4
659	2	37	3	2	2	3	1	2	3	2	1	2	1	1	2	2	3	2	4	4	4	4	4	4	4	4	4	4	4	4	4	4	4	3	4	4	4	3	4	4	4	4	3	4	4	4	4	4	4
660	2	28	2	2	2	2	1	1	3	2	1	2	1	1	2	2	2	2	5	4	5	5	4	4	5	3	5	5	4	4	5	4	4	4	4	5	5	3	4	5	5	4	4	5	4	5	5	5	5
661	2	34	3	2	2	3	1	1	3	1	1	1	2	1	1	2	2	1	4	5	5	5	4	5	4	5	4	5	5	5	5	3	5	1	5	4	4	4	3	5	5	5	5	5	4	4	4	4	4
662	2	24	2	2	2	1	1	2	1	1	2	3	2	1	2	2	2	3	3	3	3	3	3	3	3	3	3	3	4	3	3	4	3	3	3	3	3	3	3	3	3	3	3	3	3	3	3	3	3
663	2	25	3	1	1	1	1	1	2	1	1	2	2	1	2	2	2	2	4	4	4	4	4	4	4	4	4	4	4	4	4	4	4	4	4	4	4	3	3	3	3	3	3	3	3	3	3	3	3
664	2	36	3	2	1	3	2	1	3	2	2	3	1	1	2	2	3	2	4	4	4	4	3	4	4	4	4	4	4	4	4	3	4	3	3	3	3	2	2	3	3	3	3	3	2	3	3	3	3
665	2	31	3	2	2	2	1	1	3	2	1	2	1	1	1	1	2	2	4	4	4	5	4	4	4	4	4	5	4	4	5	5	4	3	4	4	4	4	4	4	4	4	4	4	4	4	4	4	4
666	2	50	3	1	2	3	1	2	4	3	1	2	1	2	1	1	2	2	5	5	5	5	5	5	5	5	5	4	5	5	4	4	5	4	4	5	5	5	5	5	5	5	5	5	4	4	4	4	5
667	2	36	3	2	2	2	1	1	3	4	1	2	1	1	2	2	2	2	5	4	4	5	4	5	5	5	5	5	4	5	5	5	5	4	5	4	4	3	3	3	2	4	3	3	4	3	4	4	4
668	2	41	3	2	2	3	1	1	4	1	2	1	2	1	1	3	2	3	4	4	4	4	4	4	4	4	4	4	4	4	4	4	4	4	4	4	3	2	3	3	3	3	3	4	4	4	4	4	4
669	2	31	2	1	2	2	1	1	2	1	2	2	2	1	1	1	2	2	5	5	5	5	5	5	5	5	5	5	5	5	5	1	5	1	5	5	5	5	5	5	5	5	5	5	5	5	5	5	5
670	2	37	3	2	2	3	1	1	3	4	2	1	1	2	1	1	3	1	5	5	5	5	4	4	5	5	4	4	5	5	5	5	5	5	5	5	4	4	4	4	4	4	4	4	4	4	4	4	5
671	2	29	1	1	2	2	1	1	2	1	1	2	2	1	1	3	3	5	5	5	4	4	4	4	5	5	4	4	4	4	4	4	4	4	4	4	3	1	3	1	1	3	3	3	3	3	3	3	3
672	2	38	3	2	2	2	1	1	4	1	2	2	1	1	2	3	2	1	5	5	5	5	5	5	5	5	5	5	5	5	5	1	5	1	5	5	3	3	3	3	3	3	3	5	5	5	5	5	5
673	2	28	2	2	1	2	1	1	2	1	2	2	2	1	1	1	3	2	5	5	5	4	4	5	5	5	4	5	4	3	4	3	4	3	4	5	5	3	3	3	3	4	3	3	4	3	3	4	4
674	2	36	3	2	1	3	2	1	3	3	2	2	1	1	1	2	3	3	5	5	4	5	4	4	5	5	5	5	4	4	3	4	4	3	4	4	5	3	3	4	3	4	4	4	4	4	4	4	4
675	2	26	3	1	2	1	1	1	1	1	1	2	2	1	1	2	2	3	3	3	4	4	4	3	4	4	3	4	3	3	4	4	4	3	3	3	3	2	2	3	3	3	3	3	3	3	2	2	3
676	2	29	3	1	1	1	1	1	2	1	1	2	2	1	2	3	3	2	3	4	4	4	4	4	4	4	3	4	4	4	4	5	4	4	5	4	4	3	3	3	3	4	4	4	3	3	3	4	4
677	2	30	4	2	2	2	1	1	2	3	1	2	1	1	2	3	2	2	5	5	4	5	4	4	4	4	4	4	4	4	4	4	4	4	4	4	2	2	3	1	1	4	1	3	3	3	3	2	4
678	2	25	2	1	2	2	1	1	2	2	1	2	2	1	1	2	2	2	5	5	5	5	5	5	5	5	4	5	3	2	5	5	5	4	4	4	4	3	3	2	2	3	3	3	3	3	4	4	5
679	2	41	3	2	1	3	2	1	3	2	2	1	1	1	1	2	2	2	5	5	5	5	5	5	5	5	5	5	4	4	4	4	4	4	4	4	4	4	4	4	4	4	4	4	4	4	4	4	4
680	1	25	1	2	2	1	1	1	1	2	1	1	2	1	1	2	3	2	5	5	5	5	5	5	5	5	5	5	3	3	5	4	5	4	5	4	4	2	3	3	4	3	3	4	4	4	4	4	4
682	2	34	3	2	1	3	1	1	2	1	1	3	1	1	1	2	2	3	4	4	4	4	5	5	5	5	5	5	4	4	3	2	4	2	4	4	3	3	4	3	4	3	3	3	4	4	4	4	4
684	2	30	2	2	1	3	1	2	2	1	2	3	1	1	1	3	2	3	3	3	3	3	3	3	3	3	3	3	3	3	3	3	3	3	3	3	3	3	3	3	3	3	3	3	3	3	3	3	3
685	2	36	3	2	2	2	1	1	3	2	2	1	2	1	1	1	2	1	4	4	4	4	4	4	4	4	4	4	4	4	4	2	4	2	4	4	4	4	4	4	4	4	4	4	4	4	4	4	4
686	2	27	1	1	2	2	1	1	1	2	1	3	1	1	1	3	2	1	5	5	5	5	5	5	5	5	1	5	5	5	5	4	5	3	5	3	3	1	3	3	3	3	3	1	3	3	3	3	3
687	2	27	1	1	1	1	1	1	2	1	1	2	1	1	2	2	2	3	4	4	4	4	4	4	4	4	4	4	4	4	4	2	4	3	4	4	4	3	3	4	3	4	4	4	4	4	4	3	4
688	2	25	2	1	1	1	1	1	2	1	1	2	2	1	2	3	2	3	4	4	4	4	4	4	4	4	4	4	4	4	4	2	4	2	4	4	4	3	4	4	4	4	4	4	4	4	4	4	4
689	2	35	1	2	2	2	1	1	3	3	1	2	1	1	1	2	3	2	5	5	4	5	5	5	5	5	5	5	3	3	3	3	3	3	3	4	3	3	3	4	3	4	4	4	4	4	4	4	5
690	2	25	2	1	1	1	1	1	2	1	2	1	1	1	1	1	2	1	5	5	5	5	5	5	5	5	5	5	5	5	5	1	5	1	5	5	5	5	5	5	5	5	5	5	5	5	5	5	5
691	2	27	1	2	2	1	1	1	1	1	1	3	2	1	1	3	2	2	5	5	5	5	5	5	5	5	2	5	3	5	5	5	5	5	5	3	3	3	4	5	3	4	5	5	4	3	5	5	4
692	2	38	3	2	2	3	2	1	4	2	1	2	1	1	2	2	3	2	3	3	3	3	3	3	4	4	3	4	4	4	4	4	4	3	4	3	3	3	3	4	4	4	3	3	4	3	3	3	4
693	2	34	4	2	2	3	1	1	4	1	1	2	1	1	1	2	3	3	4	5	4	5	5	5	5	5	5	5	5	5	5	1	5	1	5	5	5	5	5	5	5	5	5	5	5	5	5	5	5
694	2	25	2	2	2	2	1	1	1	2	1	2	2	1	1	2	2	2	5	5	5	5	5	5	5	5	5	5	4	4	4	5	4	4	4	5	4	3	3	4	3	4	3	4	3	3	3	3	5
695	2	25	1	2	2	1	1	1	2	1	2	2	2	1	1	1	2	1	5	5	5	5	5	5	5	5	5	5	5	5	5	1	5	1	5	5	5	1	3	3	3	4	3	3	3	2	3	2	5
696	2	27	3	1	1	2	1	1	2	1	2	2	2	1	1	1	2	3	5	5	4	5	4	4	4	5	4	5	3	3	3	3	4	3	4	4	4	3	3	3	3	4	3	3	3	3	3	3	5
697	2	23	1	1	1	1	1	1	1	1	1	2	2	1	2	1	3	2	4	4	4	4	4	4	4	4	3	4	3	3	3	3	3	3	3	3	3	3	3	3	3	3	3	3	3	3	3	3	3
698	2	35	3	2	2	3	1	1	3	1	2	1	2	1	1	1	2	1	5	5	5	5	5	5	5	5	5	5	5	5	5	1	5	1	5	5	5	5	5	5	5	5	5	5	5	5	5	5	5
699	2	34	3	2	1	3	1	1	3	1	1	2	2	1	2	2	2	3	5	5	5	5	5	5	5	5	5	5	3	3	3	3	3	3	3	4	4	4	4	4	4	4	4	4	4	4	4	4	4
700	2	28	3	1	2	2	1	1	1	2	2	1	1	1	1	1	2	1	5	5	5	5	5	5	5	5	5	5	5	5	5	5	5	5	5	5	5	3	5	5	5	5	5	5	5	5	5	5	5
701	2	34	3	2	2	3	1	1	2	1	1	2	1	1	1	2	3	2	5	5	5	5	4	4	4	5	1	5	3	3	4	4	4	3	4	4	4	1	3	3	3	4	3	3	3	3	3	3	4
702	2	42	3	2	1	3	2	1	4	2	1	1	1	2	1	1	3	1	5	5	5	5	4	5	5	5	5	5	5	5	5	5	5	5	5	5	5	4	4	5	5	5	5	5	5	5	5	5	5
703	2	29	2	1	1	2	1	1	2	2	1	1	2	1	1	3	2	2	4	4	4	4	4	4	4	4	4	4	4	4	4	4	4	4	4	4	4	3	3	4	4	4	4	4	4	4	4	4	4
704	2	28	3	2	2	2	1	1	2	2	1	3	1	1	1	3	2	2	4	4	4	4	4	4	4	4	4	4	4	4	4	2	4	2	4	4	4	4	4	4	4	4	4	4	4	4	4	4	4
705	1	27	1	2	2	2	1	2	2	1	1	3	1	1	2	2	2	3	5	5	4	5	4	4	4	5	4	4	3	4	3	3	4	3	3	4	3	2	3	3	2	2	4	1	4	2	3	3	4
706	2	36	3	2	1	2	1	2	3	2	2	2	1	2	2	2	2	2	3	3	3	3	3	4	4	4	4	4	4	4	4	5	5	4	4	3	3	3	3	3	3	3	3	3	4	4	4	4	5
707	2	33	3	2	2	3	1	1	3	2	2	2	1	2	2	2	2	3	3	3	3	3	3	3	3	3	3	3	3	2	2	2	2	4	2	3	3	1	3	1	1	1	1	1	2	3	3	2	2
708	2	47	2	2	2	3	1	1	4	2	2	2	1	1	2	2	2	2	4	4	4	5	4	5	5	5	4	5	4	4	4	4	4	3	4	4	4	3	3	4	4	4	3	4	4	4	4	4	4
709	2	25	1	1	1	1	1	1	1	1	1	1	2	1	3	3	2	2	3	3	3	3	3	3	3	3	3	3	3	3	3	3	3	3	3	3	3	3	3	3	3	3	3	3	3	3	3	3	3
710	2	28	3	2	2	2	1	1	3	1	1	3	2	1	2	3	3	3	3	3	3	3	3	3	3	3	3	3	4	4	4	2	4	2	4	4	4	4	4	4	4	4	4	4	3	3	3	3	3
711	2	23	1	1	1	1	1	1	1	1	1	2	2	2	1	1	2	1	5	5	5	5	5	5	5	5	5	5	5	5	5	5	5	4	5	5	5	3	4	4	3	5	5	5	5	5	5	5	5
712	2	24	1	1	1	1	1	1	1	1	1	1	2	2	2	3	3	3	4	4	4	4	3	3	3	3	3	3	3	3	3	3	3	3	3	3	3	3	3	3	3	3	3	3	3	3	3	3	3
713	1	24	1	1	2	1	1	1	1	1	2	1	2	1	1	3	3	2	5	5	4	5	4	5	5	5	3	5	1	1	5	5	5	1	1	4	2	1	2	4	1	1	2	3	2	1	2	4	5
714	1	29	2	2	2	2	1	1	3	2	2	2	1	2	1	1	3	2	5	5	4	5	4	4	5	5	5	5	3	3	4	4	3	3	4	5	5	3	3	3	3	3	3	4	4	3	4	4	5
715	2	42	3	2	2	3	1	1	4	2	1	2	1	1	2	2	3	3	4	4	5	5	4	5	5	5	5	5	4	3	3	3	3	2	3	5	3	1	1	4	3	2	3	3	2	2	4	2	4
716	2	30	2	2	2	2	1	1	2	3	1	3	1	1	2	2	3	2	5	5	5	5	5	5	5	5	5	5	5	5	5	5	5	5	5	4	4	1	4	4	3	5	5	4	4	4	4	4	5
717	2	30	3	2	1	2	1	1	2	1	2	3	2	1	2	2	2	3	3	3	4	3	3	3	4	4	4	4	3	3	3	3	3	3	3	3	3	3	3	3	3	3	3	3	3	3	3	3	3
718	1	29	1	2	1	2	1	2	2	1	1	3	2	1	1	1	2	1	4	4	4	4	4	4	4	4	4	4	5	5	5	1	4	2	4	4	3	3	3	3	3	3	3	3	3	3	3	3	3
719	2	40	3	2	2	3	2	1	4	3	1	2	1	2	1	2	2	3	2	2	2	4	3	4	4	4	4	4	4	4	4	4	4	4	3	3	3	2	3	4	4	3	3	3	3	3	3	3	3
720	2	34	2	2	2	3	1	1	3	2	2	2	1	1	1	2	2	2	4	4	4	5	5	5	5	5	5	5	5	5	5	4	4	4	4	5	5	3	4	5	4	4	4	4	5	5	5	5	5
721	2	24	1	2	2	2	1	1	2	1	1	2	2	1	2	3	3	3	3	3	3	3	3	3	3	3	2	3	3	3	4	3	4	3	3	3	3	2	2	2	2	2	2	2	2	2	2	2	2
722	2	26	2	1	1	2	1	1	2	1	1	2	2	1	2	2	3	3	3	4	4	5	4	4	4	4	4	4	4	3	4	4	4	3	4	3	3	1	3	4	3	3	3	3	3	3	3	3	5
723	2	32	3	1	2	2	1	1	3	1	1	2	1	1	1	1	2	1	5	5	5	5	5	5	5	5	5	5	5	5	5	1	5	1	5	5	5	5	5	5	5	5	5	5	5	5	5	5	5
724	2	30	1	2	2	3	1	1	2	1	2	2	2	1	1	1	2	2	5	5	5	5	4	4	4	5	5	5	4	3	5	4	4	3	4	4	4	3	4	4	3	4	4	4	3	3	4	3	4
725	2	51	3	1	1	2	1	2	4	2	2	2	2	1	2	2	2	3	4	4	4	4	4	4	4	4	4	4	4	4	4	2	4	2	4	3	3	4	4	4	4	4	4	4	4	4	4	4	4
726	2	24	1	2	2	1	1	1	1	1	1	1	2	1	1	3	2	2	5	5	4	4	4	4	4	4	5	5	3	3	4	4	5	3	4	4	4	3	4	4	4	4	4	4	4	4	4	4	4
727	2	45	3	2	1	3	2	2	4	1	2	2	1	1	1	1	3	5	5	5	5	5	5	5	5	5	5	5	5	5	5	3	5	3	4	4	4	3	3	4	3	3	3	3	4	4	4	4	4
728	2	28	3	2	2	2	1	1	2	1	1	2	2	1	2	2	2	1	5	5	5	5	4	4	4	4	4	4	4	4	4	2	4	2	4	4	4	4	4	4	4	4	4	4	4	4	4	4	4
729	2	41	3	2	2	4	1	1	4	2	2	1	1	2	1	2	3	2	5	5	5	5	5	5	5	5	5	5	5	5	5	1	5	5	5	5	5	3	4	4	4	4	4	4	4	4	4	4	5
731	2	47	3	1	2	3	1	1	4	1	2	2	1	1	1	1	2	1	5	5	5	5	5	5	5	5	5	5	5	5	5	5	5	5	5	4	5	4	5	5	5	5	5	5	5	5	5	5	5
733	2	45	3	2	2	3	1	1	4	2	2	1	2	2	1	3	2	2	5	5	5	5	4	5	5	5	4	5	4	4	4	3	4	3	4	5	5	4	4	4	4	4	4	4	4	3	3	2	4
734	2	33	3	2	2	2	1	1	3	2	2	2	1	1	1	1	2	2	5	5	5	5	5	5	5	5	5	5	4	4	4	5	4	3	4	5	5	3	3	3	3	3	3	4	3	3	3	3	4
735	2	34	3	2	2	3	1	1	3	2	1	2	1	1	2	2	3	3	4	4	4	4	4	4	4	4	3	4	4	4	3	4	3	3	3	4	3	2	2	4	3	3	2	3	3	3	3	2	4
736	2	23	2	1	2	1	1	1	1	2	1	2	2	1	1	2	2	2	3	4	4	4	4	3	3	4	3	4	4	3	3	5	3	3	3	3	3	2	3	3	3	3	3	3	3	2	3	3	3
737	2	25	1	1	1	1	1	1	1	1	1	2	2	1	2	2	2	3	4	4	4	3	3	3	3	3	3	4	2	2	3	4	4	4	3	3	4	2	3	3	2	4	3	3	3	3	3	3	4
738	2	47	3	1	2	2	1	2	4	2	2	2	2	1	2	2	2	2	5	5	5	5	5	5	5	5	5	5	4	5	5	5	5	4	5	5	4	4	4	5	4	4	3	4	4	4	4	4	5
739	1	35	3	2	2	2	1	1	3	2	1	2	1	2	1	1	3	3	4	4	4	4	4	4	4	4	4	4	4	4	4	2	4	2	4	4	4	4	4	4	4	4	4	4	4	4	4	4	4
740	2	27	3	1	2	2	1	1	2	1	2	2	2	1	1	2	2	2	5	5	4	4	5	4	5	5	4	5	5	4	4	4	4	4	4	4	4	4	4	4	4	4	4	4	5	5	5	5	5
741	2	42	3	2	1	3	2	1	4	3	2	1	2	2	1	3	2	1	5	5	5	5	5	5	5	5	5	5	4	5	5	5	5	4	5	4	5	4	4	5	5	5	4	5	4	4	4	3	5
742	2	42	3	2	2	2	1	1	4	2	2	2	1	1	1	1	2	2	5	5	5	5	5	5	5	5	5	5	5	5	5	1	5	1	5	3	5	4	5	3	3	3	3	4	3	3	3	3	3
743	2	25	1	1	1	2	1	1	2	1	1	2	2	1	1	2	2	2	5	4	4	5	4	4	4	4	4	4	3	4	4	4	4	3	2	3	3	2	3	4	2	3	3	3	4	3	4	4	5
744	2	30	3	1	2	2	1	1	2	1	1	1	2	1	1	3	3	2	5	5	4	4	4	5	5	5	3	4	3	3	3	4	4	3	4	4	4	4	3	4	3	5	4	5	4	5	4	4	5
745	2	34	3	2	2	3	1	1	3	1	1	2	1	1	1	3	2	2	4	4	4	4	4	4	4	4	4	4	4	4	4	2	4	3	3	4	3	3	3	3	3	4	3	4	3	3	3	3	4
746	2	25	1	1	2	2	1	1	2	1	1	3	2	1	1	2	2	3	5	4	4	4	4	5	4	5	4	4	3	3	4	3	3	3	3	4	3	2	3	4	3	3	3	3	3	3	3	3	4
747	2	28	3	2	2	3	2	2	3	2	2	1	1	2	1	1	2	2	3	4	4	4	4	4	4	4	4	4	4	4	4	5	4	5	4	4	4	4	4	4	4	4	4	4	4	4	4	4	4
748	2	25	3	2	1	2	1	1	2	1	2	1	2	1	2	2	2	2	5	5	5	5	5	5	5	5	5	5	4	4	4	4	4	3	4	4	4	4	4	4	3	4	4	4	4	4	4	4	4
749	2	34	3	1	1	3	1	1	2	1	2	1	2	1	1	3	2	1	5	5	4	4	4	4	4	4	4	4	4	4	4	2	4	2	4	4	4	4	4	4	4	4	4	4	4	4	4	4	4
750	1	31	3	2	2	2	1	1	2	1	1	2	2	1	3	3	3	4	5	5	4	5	4	5	5	5	4	4	3	2	3	3	3	2	3	4	3	3	3	3	3	2	2	3	2	2	2	2	3
751	2	46	3	2	2	3	2	1	4	2	2	1	1	2	1	1	2	1	5	5	5	5	5	5	5	5	5	5	5	5	5	1	5	1	5	5	5	5	5	5	5	5	5	5	5	5	5	5	5
752	2	25	1	1	1	1	1	1	2	1	2	2	2	1	1	2	2	3	4	4	4	4	4	4	4	4	4	4	3	3	3	3	3	3	3	3	3	3	3	4	4	4	4	4	4	4	4	4	4
753	2	34	4	2	1	2	1	1	3	2	1	2	2	1	1	2	2	2	5	5	5	5	5	5	5	5	5	5	4	4	4	4	4	3	4	5	5	3	4	4	3	5	4	5	4	4	4	3	5
754	2	30	1	2	1	3	1	1	3	1	1	3	2	1	1	1	2	2	5	5	5	5	4	5	4	4	4	4	3	3	4	4	3	3	3	4	4	3	4	3	3	3	3	3	3	3	3	3	3
755	2	28	1	2	2	2	1	1	2	2	1	2	1	1	2	1	3	1	5	5	5	5	4	5	5	5	5	5	5	5	4	2	4	2	5	5	5	4	4	5	5	5	5	4	5	5	5	5	5
756	2	32	3	2	2	2	1	1	2	2	2	3	1	3	1	2	2	2	2	2	2	2	2	2	2	2	2	3	4	3	4	4	3	4	4	4	4	3	3	4	3	3	3	3	4	4	4	4	4
757	2	28	1	2	2	2	1	1	2	2	1	2	1	1	1	2	2	1	5	5	4	4	4	4	4	4	4	4	4	4	4	4	4	3	4	4	4	2	3	3	3	4	3	3	3	3	3	3	4
758	2	25	3	1	1	1	1	1	1	1	2	1	2	1	1	1	2	1	5	5	5	5	5	5	5	5	5	5	5	5	5	1	5	1	5	5	5	5	5	5	5	5	5	5	5	5	5	5	5
759	2	36	3	1	2	3	1	1	3	1	2	2	1	2	1	2	2	1	5	5	5	5	5	5	5	5	5	5	5	5	5	1	5	1	5	5	5	5	5	5	5	5	5	5	5	5	5	5	5
760	2	31	1	2	2	2	1	1	3	2	1	2	1	1	2	3	3	3	4	5	5	5	5	5	5	5	5	5	4	3	3	4	3	3	4	4	2	2	2	4	3	4	3	3	3	3	3	3	4
761	1	28	1	2	2	2	1	2	2	2	1	2	2	1	3	2	3	4	3	3	2	3	3	3	3	3	2	3	2	2	2	3	2	3	2	3	2	2	2	2	3	4	3	3	3	3	2	2	4
762	2	30	1	3	2	2	1	1	2	3	1	2	2	1	1	1	2	1	4	4	4	4	3	4	4	4	4	4	4	4	5	5	5	5	5	4	4	3	4	4	4	4	4	4	4	4	4	4	5
764	2	27	3	2	1	2	1	1	2	2	1	1	1	1	1	2	2	1	5	4	5	5	5	4	5	5	5	5	4	5	5	5	5	5	5	5	5	4	4	5	5	5	4	4	4	4	4	4	4
765	2	44	3	1	1	3	1	1	4	1	2	1	2	1	1	2	2	2	5	5	5	5	5	5	5	5	4	5	5	5	5	5	5	5	5	5	4	4	5	5	4	4	4	5	5	3	4	4	5
766	2	39	4	1	1	2	3	1	2	1	1	1	2	1	1	2	2	2	5	5	5	5	5	5	5	5	5	5	3	3	4	4	3	3	4	5	5	3	3	3	3	3	3	3	3	3	3	3	3
767	2	29	3	2	1	2	1	1	3	1	1	2	1	1	2	3	3	2	5	5	5	5	5	5	5	5	5	5	5	5	5	1	5	1	5	5	5	5	5	5	5	5	5	5	5	5	5	5	5
768	2	41	3	2	2	3	1	1	4	2	2	2	1	1	1	3	3	3	4	5	4	5	4	5	4	5	3	4	3	3	3	3	3	3	3	4	4	3	3	4	4	3	3	4	5	5	5	5	5
769	2	26	1	2	2	2	1	1	2	2	2	1	2	1	1	3	3	3	3	3	4	4	4	4	4	4	1	4	3	3	2	4	4	3	4	4	3	2	2	4	2	3	4	3	3	3	3	3	4
770	2	52	3	1	2	4	2	1	4	3	2	2	1	1	1	2	3	2	5	5	5	5	4	5	5	5	5	5	3	4	5	5	5	3	3	4	4	4	4	5	4	4	3	5	4	4	4	4	5
771	2	37	3	1	2	2	1	1	3	1	2	1	1	1	1	2	3	2	3	2	3	3	3	2	3	2	3	2	1	1	1	5	1	5	1	2	2	3	2	3	3	2	3	3	2	2	2	2	2
772	2	27	2	2	2	2	1	1	2	2	1	2	2	1	1	1	1	2	5	5	3	4	3	3	4	5	4	4	4	4	4	4	4	4	4	3	3	3	4	5	4	4	3	3	3	3	3	3	4
773	2	25	1	1	1	2	1	1	2	1	1	2	2	1	2	2	3	2	4	4	4	4	4	4	4	4	2	4	3	3	3	3	3	3	3	3	3	2	3	3	3	2	2	3	3	3	3	3	3
774	2	27	3	2	1	2	1	1	2	1	1	2	2	1	1	1	3	4	5	5	5	5	4	5	5	5	5	5	5	5	5	1	5	1	5	5	5	1	2	4	4	4	4	4	4	4	4	4	4
775	2	32	4	2	2	3	2	2	2	2	2	1	1	1	2	3	3	2	5	5	3	5	4	5	5	5	5	5	3	4	5	5	5	5	5	5	5	3	5	5	4	5	5	5	1	3	3	3	4
776	2	25	1	1	1	1	1	1	1	1	2	2	2	1	1	2	2	2	5	5	4	4	4	5	5	5	3	4	4	5	5	4	5	1	5	5	4	3	3	4	4	4	4	4	4	4	4	4	4
777	2	36	3	2	2	2	1	1	3	2	2	2	1	1	1	2	3	1	5	5	5	5	5	5	5	5	5	5	3	3	3	3	3	3	3	3	3	3	3	3	3	3	3	3	2	3	3	3	5
778	2	30	3	2	1	2	1	1	3	1	1	2	2	1	1	2	2	3	5	5	5	5	4	4	4	4	3	4	3	3	3	3	4	3	4	5	4	3	3	3	3	4	3	4	3	4	4	4	5
779	2	28	3	2	1	2	1	1	2	1	1	1	1	1	1	1	2	1	5	5	5	5	5	5	5	5	5	5	4	5	5	5	5	5	5	5	5	4	5	5	4	5	5	5	5	5	5	5	5
780	2	31	3	2	1	2	1	1	2	2	1	2	2	1	1	1	2	2	5	4	4	4	4	5	3	5	4	5	4	5	5	5	5	4	3	4	4	3	3	2	3	3	3	3	3	3	4	4	4
781	2	27	3	1	1	1	1	1	2	1	1	3	2	1	1	1	2	3	3	4	4	4	4	3	3	4	1	4	5	2	2	3	3	3	2	3	3	2	2	1	3	2	3	2	4	3	3	2	4
782	2	26	1	1	2	2	1	1	1	1	2	1	2	1	1	1	2	2	5	5	5	5	5	5	5	5	5	5	3	3	3	3	3	3	3	4	5	3	3	4	4	4	3	3	3	3	3	3	3
783	2	32	3	2	1	3	1	1	3	2	1	2	2	1	3	2	2	3	4	4	3	3	3	4	4	4	5	4	3	4	4	4	4	4	5	4	3	3	4	4	4	3	3	3	3	4	3	4	4
784	2	29	1	2	2	3	1	1	3	1	1	2	2	1	1	1	2	1	5	5	5	5	5	5	5	5	5	5	4	4	4	2	4	2	4	4	4	4	4	4	4	4	4	4	5	5	5	5	5
785	2	33	3	2	2	3	1	1	2	2	2	2	2	1	2	2	2	2	5	5	5	5	5	5	5	5	5	5	3	3	5	4	3	3	4	4	3	3	3	3	3	4	4	4	3	4	3	3	4
786	2	29	3	1	2	2	1	1	3	1	2	2	1	1	1	1	2	1	5	5	5	5	4	4	5	5	5	5	5	5	5	5	5	5	5	5	5	5	5	5	5	5	5	5	5	5	5	5	5
787	2	31	3	2	1	3	1	1	3	1	2	2	1	1	1	2	2	2	5	5	5	5	5	5	5	5	5	4	5	5	5	5	5	5	4	5	5	4	4	5	5	5	5	5	5	5	5	5	5
788	2	31	3	2	1	2	1	1	3	2	1	2	1	1	2	3	3	1	5	5	5	5	5	5	5	5	5	5	5	5	5	5	5	4	5	5	4	3	3	3	3	3	3	3	3	3	3	3	3
789	2	30	3	2	1	2	1	1	2	1	1	2	2	1	1	3	3	2	5	5	5	5	5	5	5	5	4	5	3	3	3	3	3	3	3	5	3	1	3	3	3	3	3	3	3	3	4	5	3
791	2	30	3	2	2	2	1	1	2	2	1	1	1	1	1	1	3	1	5	5	5	5	5	5	5	5	5	2	5	5	5	5	5	5	5	2	5	5	5	5	5	5	5	5	5	5	5	5	5
792	2	28	3	2	1	3	1	1	2	1	1	1	1	2	1	2	2	3	3	3	3	3	3	3	3	3	3	3	3	3	3	3	3	3	3	3	3	3	3	3	3	3	3	3	3	3	3	3	3
793	2	32	3	2	1	2	1	1	3	2	1	1	1	1	1	2	2	1	5	5	5	5	5	5	5	5	5	5	5	5	5	1	5	1	5	5	5	5	5	5	5	5	5	5	5	5	5	5	5
794	2	30	3	1	1	2	1	1	1	1	1	3	2	1	1	3	2	2	5	5	5	4	4	5	5	5	5	5	5	5	5	5	5	5	5	5	5	5	5	5	3	5	3	5	4	4	4	4	3
795	2	24	1	2	1	2	1	1	2	2	1	2	1	2	1	2	3	2	4	5	4	5	4	5	5	4	4	5	3	4	4	4	4	4	4	3	4	3	3	3	2	4	3	3	3	3	3	4	5
796	2	40	1	1	1	3	1	1	4	1	2	2	1	2	3	3	2	3	3	3	3	3	3	4	4	4	3	3	3	3	3	3	3	3	3	3	2	3	3	3	3	3	3	3	3	3	3	3	3
797	2	46	3	2	1	4	2	2	4	2	2	2	2	1	2	2	2	3	4	2	3	2	2	2	2	2	2	2	2	4	4	4	4	4	4	4	4	2	2	4	4	3	3	3	3	3	4	3	4
798	2	43	3	2	1	3	1	2	4	2	2	2	1	1	1	2	2	1	5	5	5	5	5	5	5	5	5	5	5	5	5	5	5	5	5	5	5	5	5	5	5	5	5	5	5	5	5	5	5
799	2	37	3	2	2	3	1	1	3	1	1	2	1	1	2	3	3	3	5	5	4	5	5	4	5	5	4	5	4	2	3	4	4	3	4	4	3	3	3	4	3	4	4	4	2	2	2	2	4
800	2	22	1	1	1	1	1	1	1	1	1	1	2	1	1	1	2	2	5	5	5	5	5	5	5	5	5	5	5	5	5	5	5	5	5	5	5	5	5	5	5	5	5	5	5	5	5	5	5
801	2	29	2	2	2	3	1	1	2	4	1	3	1	2	1	1	2	2	5	5	5	5	5	5	5	5	5	5	4	4	5	4	4	4	4	5	4	3	4	4	3	4	3	4	3	3	3	4	4
802	2	41	3	2	1	3	1	1	4	2	1	1	1	2	1	2	2	1	5	5	5	5	5	5	5	5	5	5	5	5	5	5	5	5	5	5	5	5	5	5	5	5	5	5	5	5	5	5	5
804	2	50	3	1	2	3	1	1	4	1	2	1	1	2	1	1	2	1	5	5	5	5	5	5	5	5	5	5	5	5	5	5	5	1	5	5	5	5	5	5	5	5	5	5	5	5	5	5	5
805	2	35	3	2	2	3	1	1	3	1	2	2	1	1	1	2	2	2	5	5	5	5	5	5	5	5	5	5	4	4	4	4	4	4	4	5	4	4	4	4	4	4	4	4	4	4	4	4	4
806	1	26	1	1	1	1	1	1	1	1	1	1	1	1	1	1	1	1	5	5	5	5	5	5	5	5	5	5	5	5	5	1	5	1	5	5	5	5	5	5	5	5	5	5	5	5	5	5	5
807	2	25	1	1	2	1	1	1	1	1	1	2	2	1	3	3	2	2	4	4	4	4	4	3	3	4	3	5	4	5	4	2	4	3	3	3	3	2	3	4	3	4	4	4	3	3	3	4	4
808	1	22	1	1	1	1	1	1	1	1	1	3	2	1	1	2	3	3	5	5	5	5	5	5	5	5	5	5	4	4	4	1	2	1	2	3	2	2	2	2	2	2	2	2	3	3	3	4	2
809	2	27	3	1	2	2	1	1	2	2	1	1	1	1	1	1	2	1	5	5	5	5	5	5	5	5	5	5	5	5	5	5	5	5	5	5	5	5	5	5	5	5	5	5	5	5	5	5	5
810	2	26	1	1	2	1	1	1	2	1	2	3	2	1	1	2	2	3	5	5	5	5	4	5	5	5	4	5	4	3	3	4	4	3	3	4	4	3	3	4	4	4	4	4	3	3	3	3	3
811	2	33	3	2	2	3	1	1	3	2	1	2	2	3	1	2	2	2	5	5	5	5	4	5	5	5	5	5	5	5	5	1	5	1	5	5	5	5	5	5	5	5	5	5	5	5	5	5	5
812	2	30	3	2	2	2	1	1	3	1	1	2	2	1	1	2	2	3	4	4	4	4	3	3	4	4	4	4	3	3	3	3	3	3	3	3	3	3	3	3	3	3	3	3	3	3	3	3	3
813	2	34	3	1	2	2	1	1	2	1	1	2	2	1	1	3	2	4	5	5	5	5	5	5	5	5	5	5	5	5	5	1	5	1	5	5	5	5	5	5	5	5	5	5	5	5	5	5	5
814	2	30	2	2	2	2	1	1	2	1	1	2	2	2	2	3	2	3	3	3	4	4	3	5	5	5	4	4	3	3	3	3	3	3	3	4	3	2	2	4	2	3	3	3	3	3	2	2	4
815	1	26	2	3	2	2	1	2	1	2	1	3	2	2	2	1	3	2	5	4	4	4	4	4	4	5	4	4	5	5	4	2	4	2	4	4	4	4	5	4	4	4	4	5	5	4	4	4	4
816	1	27	1	2	2	2	1	1	2	4	2	1	1	1	1	1	1	1	5	5	5	5	4	4	5	4	4	4	3	3	3	3	3	3	3	4	4	3	3	3	4	3	3	4	3	3	3	3	3
817	2	29	2	1	1	1	3	1	2	1	2	1	2	1	1	1	2	2	5	5	5	5	4	4	4	4	4	4	4	4	4	2	4	2	4	4	4	4	4	4	4	4	4	4	4	4	4	4	4
818	2	29	1	2	1	2	1	1	3	1	2	2	2	1	1	1	2	3	5	5	5	5	4	4	4	4	4	4	2	2	3	3	3	3	3	3	3	1	2	2	1	3	2	3	1	3	3	3	3
819	2	28	3	1	2	2	1	1	1	1	2	2	2	1	1	1	1	1	5	5	5	5	5	5	5	5	5	5	5	5	5	5	5	5	5	5	5	5	5	5	5	5	5	5	5	5	5	5	5
820	2	44	3	2	2	3	2	2	4	2	2	2	1	1	3	3	3	4	1	2	4	4	4	5	5	4	4	4	3	4	2	2	4	3	4	4	2	2	2	2	2	2	2	2	2	2	2	2	4
821	2	24	1	2	1	1	1	1	1	2	1	3	2	1	2	2	3	2	4	4	4	4	4	4	4	4	4	4	4	4	4	2	4	2	4	4	4	4	4	4	4	4	4	4	4	4	4	4	4
822	2	34	3	2	2	2	1	1	3	2	1	1	1	1	1	2	3	2	5	5	5	5	5	5	5	5	5	5	4	4	4	4	4	3	4	5	5	4	4	3	3	4	3	3	4	4	4	4	4
823	2	31	3	2	1	3	1	2	2	2	1	2	2	2	1	2	3	2	4	5	5	4	5	5	5	5	3	5	3	3	4	5	4	5	4	4	3	3	2	4	3	3	3	3	3	3	3	3	3
824	2	33	3	2	2	2	1	1	2	3	1	2	1	1	2	2	2	2	4	4	4	5	4	4	4	5	4	5	2	4	4	5	5	5	4	5	4	1	2	3	2	4	3	3	3	5	5	4	5
825	2	45	3	1	2	3	1	2	4	2	2	2	1	1	1	2	3	3	4	4	5	5	5	5	5	5	5	5	4	5	4	4	5	4	5	5	5	3	4	4	3	4	4	4	3	4	3	3	5
826	2	27	1	2	2	2	1	1	1	2	1	2	2	1	3	3	3	4	4	4	4	4	4	4	4	4	3	3	3	2	3	4	4	4	4	3	3	1	2	3	3	2	3	3	3	3	2	2	4
827	2	28	3	2	2	2	1	1	2	1	2	2	1	2	2	3	2	1	5	5	5	5	4	5	5	5	5	4	5	5	5	5	4	5	4	5	5	3	4	4	3	4	4	4	4	3	4	3	5
828	2	40	3	2	2	3	1	2	4	2	1	1	1	1	1	1	3	1	5	5	5	5	4	5	5	5	5	5	4	5	5	5	5	5	4	5	5	4	5	5	4	5	5	5	5	5	5	5	5
829	2	30	3	2	1	2	1	1	3	1	1	1	2	1	2	2	2	2	5	4	4	4	4	4	4	4	4	4	4	4	5	5	5	5	5	4	3	3	2	3	3	5	3	4	3	4	4	4	3
830	2	26	2	2	2	1	1	1	1	1	1	3	2	1	3	3	3	4	3	3	3	3	3	3	3	3	3	3	4	3	3	3	3	3	3	3	2	2	2	3	3	1	2	2	3	2	2	2	2
831	2	39	3	2	2	4	1	2	4	4	1	1	1	2	2	2	3	1	5	5	5	5	5	5	5	5	5	5	5	5	5	5	5	5	4	5	5	4	4	5	5	5	5	5	5	5	5	5	5
832	1	33	3	2	2	3	1	1	2	3	1	2	1	2	1	1	3	2	4	4	4	4	4	4	4	4	4	4	4	4	4	5	4	5	4	4	4	3	3	3	3	4	3	4	3	3	4	4	4
833	2	27	2	2	2	2	1	1	2	2	1	2	2	1	2	2	3	2	4	4	3	4	4	4	4	4	3	4	3	2	3	4	3	3	3	3	4	2	3	3	2	3	3	3	3	3	3	3	3
834	2	27	3	2	2	2	1	1	2	1	1	2	2	1	2	3	3	2	4	4	4	4	4	4	4	4	4	4	4	4	4	3	4	3	4	4	4	2	3	4	3	4	3	4	4	4	4	4	4
835	2	24	1	1	2	1	1	1	1	1	1	2	2	1	1	2	3	2	5	5	5	5	5	5	5	5	5	5	4	3	4	5	4	5	5	4	5	2	3	4	3	5	5	5	5	5	5	5	5
836	2	35	3	2	2	3	1	1	2	1	1	2	2	1	2	2	2	3	4	4	3	4	4	4	4	4	3	4	3	2	2	2	2	3	3	3	3	2	1	3	2	3	2	1	2	2	3	3	4
837	2	47	3	2	2	3	1	1	4	1	2	1	2	1	1	2	2	1	5	5	5	5	5	5	5	5	5	5	4	5	5	4	5	4	5	5	5	5	5	5	5	5	5	5	5	5	5	5	5
838	2	32	3	2	2	3	1	1	3	2	1	2	1	1	2	2	2	1	4	5	5	5	4	5	5	5	5	5	5	5	5	5	5	5	5	5	5	4	5	5	4	5	4	5	4	4	4	5	5
839	1	31	2	2	2	2	2	1	2	1	1	1	1	2	2	2	2	2	5	5	5	5	5	5	5	5	5	5	5	5	5	5	5	5	5	5	5	5	5	5	5	5	5	5	4	5	4	5	5
840	2	45	3	1	1	3	2	2	4	3	2	2	2	2	1	1	3	2	4	5	4	5	4	4	4	5	4	4	3	3	3	4	3	4	4	4	4	4	3	4	4	4	3	4	4	4	4	4	3
841	2	28	3	2	2	2	1	2	2	1	1	3	2	2	1	2	3	2	5	5	4	5	4	5	5	5	3	5	3	2	3	3	3	4	3	4	3	1	3	5	3	3	3	3	3	3	2	2	5
842	2	24	1	1	2	1	1	1	1	1	1	2	2	1	1	2	2	2	4	4	4	4	4	4	4	4	4	4	3	4	4	4	3	3	3	4	4	3	3	4	4	4	3	3	4	4	4	4	4
843	2	30	3	2	2	3	1	1	3	1	2	2	1	1	1	3	2	3	5	5	5	5	5	5	5	5	5	5	5	5	5	5	5	5	5	5	5	4	4	5	5	5	5	5	5	5	5	5	5
844	2	31	1	1	2	2	1	1	2	1	1	3	1	1	2	3	2	3	3	3	5	4	4	4	5	5	4	5	4	4	4	2	4	2	5	5	3	2	2	2	3	2	2	3	2	3	2	2	3
845	2	35	2	2	2	3	1	1	3	3	1	1	1	1	1	2	3	2	4	4	4	4	4	4	4	4	4	4	4	4	4	2	4	2	4	4	4	4	4	4	4	4	4	4	4	4	4	4	4
846	2	34	3	2	2	3	1	2	3	2	1	2	2	2	2	3	2	2	5	5	5	5	5	5	5	5	5	5	4	4	5	5	4	5	5	5	5	5	5	5	5	5	5	5	5	5	5	5	5
848	2	33	3	2	2	3	1	1	3	2	1	2	1	2	2	2	2	2	3	3	4	4	4	4	4	4	4	4	4	4	4	5	4	5	4	4	4	1	4	5	5	5	5	5	5	5	5	5	5
849	2	28	2	2	2	2	1	1	2	2	1	1	2	1	1	1	2	2	5	5	5	5	5	5	5	5	5	5	1	1	5	5	5	2	4	5	5	4	4	4	4	4	4	4	4	4	4	4	4
850	2	34	3	2	1	3	1	2	3	1	1	2	2	1	1	1	3	2	4	4	5	5	5	5	5	5	5	5	5	4	4	4	4	3	4	5	5	3	3	3	3	4	3	3	3	3	3	4	5
851	2	33	3	1	2	2	1	1	3	3	2	3	1	1	2	2	3	2	4	5	4	4	4	4	5	5	4	5	5	5	5	5	5	5	5	4	5	4	5	5	5	4	4	5	5	4	3	4	5
852	2	25	2	2	1	2	1	1	1	1	1	2	2	1	2	3	3	3	3	3	3	3	3	3	3	3	2	3	3	3	3	3	3	3	3	3	3	3	3	3	3	3	3	3	3	3	3	3	3
853	2	34	1	2	2	3	1	1	3	2	2	2	1	1	1	2	2	2	5	5	5	5	5	5	5	5	5	5	5	5	5	5	5	5	5	5	5	4	4	4	4	4	4	4	4	4	4	4	4
854	2	41	3	2	2	3	2	2	4	3	2	2	1	1	1	2	3	3	4	3	4	4	3	4	4	4	3	4	4	4	4	2	4	3	3	4	4	3	4	4	3	4	4	4	4	4	4	4	4
855	2	25	2	1	2	2	1	1	1	1	1	1	2	1	1	1	2	2	5	5	4	5	4	5	5	5	4	4	3	2	4	4	4	3	4	5	5	3	4	4	3	4	4	4	3	4	4	3	4
856	2	28	3	1	2	1	1	1	2	1	1	1	2	1	1	1	2	2	2	2	2	2	4	4	4	4	4	4	4	4	4	2	4	2	4	4	4	4	4	4	4	4	4	4	4	4	4	4	4
857	2	23	1	1	1	1	1	1	2	1	2	1	2	1	2	2	2	2	5	5	4	5	4	4	4	4	4	4	4	4	4	3	4	2	4	4	4	3	4	4	4	4	4	4	4	4	4	4	4
858	2	28	3	2	1	2	1	1	2	1	1	2	2	1	1	1	3	5	5	5	5	5	5	5	4	5	3	5	4	3	2	3	4	3	2	4	3	1	1	1	1	3	1	1	2	3	3	3	5
859	2	32	3	2	2	2	1	1	2	1	2	2	2	1	1	1	2	2	5	5	4	5	5	4	5	5	4	5	5	4	5	5	5	3	5	4	5	4	5	5	5	5	5	5	5	5	5	5	5
860	1	32	3	1	2	2	1	1	2	1	1	2	2	2	1	2	2	3	5	5	5	5	5	5	4	5	4	4	3	3	3	3	3	3	3	5	4	3	3	4	4	3	3	3	4	4	4	4	4
861	2	33	3	2	1	3	1	1	3	2	1	2	1	1	2	2	2	3	5	5	5	5	5	5	5	5	3	5	2	2	4	4	3	4	4	5	4	3	3	3	4	4	4	3	3	4	4	4	5
862	2	54	3	2	2	4	2	2	4	2	2	2	1	1	2	3	2	5	4	4	5	4	3	4	4	5	5	4	4	4	2	2	4	3	3	4	3	2	3	3	3	2	2	2	3	3	2	2	4
863	2	28	2	2	2	2	1	1	2	3	1	3	2	1	1	1	3	1	5	5	5	5	5	5	5	5	5	5	5	5	5	1	5	1	5	5	5	5	5	5	5	5	5	5	5	5	5	5	5
864	2	30	3	2	2	2	1	1	2	1	1	2	1	1	2	2	2	2	5	5	4	5	5	5	4	5	3	5	4	4	5	5	4	5	5	3	3	2	4	2	1	3	2	3	3	3	3	3	4
865	2	24	2	1	2	1	1	1	1	2	1	2	2	1	1	3	2	1	3	3	5	4	5	5	5	5	3	5	5	5	5	5	5	5	5	4	3	3	3	3	3	5	5	5	5	5	5	5	5
866	2	25	1	1	2	1	1	1	1	2	1	2	2	1	1	1	2	1	5	5	5	5	5	5	5	5	5	5	5	5	5	1	5	1	5	5	5	5	5	5	5	5	5	5	5	5	5	5	5
867	2	34	3	1	1	3	1	1	3	2	1	2	1	2	1	1	3	2	5	5	5	5	5	5	5	5	5	5	5	5	5	1	5	1	5	5	5	5	5	5	5	5	5	5	5	5	5	5	5
868	2	33	3	2	1	2	1	1	3	2	1	2	1	1	1	2	2	2	4	4	4	4	4	4	4	4	4	4	3	3	3	3	3	3	3	4	4	3	4	3	3	4	4	4	4	4	4	4	5
869	2	28	2	2	2	3	1	1	2	1	1	2	2	1	1	3	3	3	1	1	4	4	3	4	4	4	1	3	1	1	1	3	1	3	1	4	1	1	1	4	2	3	2	2	3	3	3	3	3
870	2	24	1	1	1	1	1	1	1	1	2	2	2	1	1	1	2	1	5	5	5	5	5	5	5	5	5	5	5	5	5	5	5	5	5	5	5	3	4	5	5	5	5	5	5	5	4	5	4
871	2	52	3	1	1	3	1	2	4	1	2	1	2	1	2	2	2	1	5	4	4	5	4	4	5	4	4	5	5	5	5	5	5	4	5	5	5	5	5	4	4	5	4	5	5	4	5	4	5
872	2	30	3	2	2	3	1	2	3	2	1	2	1	1	2	2	2	3	4	4	5	5	4	4	4	4	3	5	3	3	4	3	3	2	3	4	3	2	3	3	3	3	3	3	3	3	3	3	4
873	2	27	3	1	2	2	1	1	2	1	1	2	1	1	1	1	2	2	3	3	3	3	3	3	3	3	3	3	3	3	3	3	3	3	3	3	3	3	3	3	3	3	3	3	3	3	3	3	3
874	2	27	3	1	2	1	1	1	1	1	1	2	2	1	1	1	3	2	3	3	3	3	3	3	3	3	3	3	3	3	3	3	3	3	3	3	3	3	3	3	3	3	3	3	3	3	3	3	3
875	2	44	3	2	1	4	2	2	4	2	2	2	1	1	1	3	3	2	5	5	5	5	4	5	5	5	5	5	5	5	5	4	2	4	5	5	5	4	4	5	5	4	4	5	5	5	4	5	5
876	2	33	3	2	2	3	1	1	2	1	1	2	1	1	1	1	2	1	5	5	5	5	5	4	4	5	4	5	5	5	5	3	5	4	5	4	5	4	4	5	5	5	5	5	5	4	4	5	4
877	2	37	3	2	2	2	1	2	3	2	1	2	2	1	1	3	3	5	2	2	5	5	3	5	3	3	3	3	4	3	4	2	4	2	4	3	3	1	1	1	3	3	3	3	3	3	3	3	3
878	2	28	3	2	2	2	1	1	2	2	1	2	1	2	2	2	3	3	4	4	4	4	4	4	4	4	4	4	4	4	4	4	3	3	3	3	3	3	3	3	3	3	3	3	3	3	3	3	3
879	2	41	3	2	2	3	2	2	4	2	2	2	1	1	1	1	3	2	5	5	5	5	4	4	4	4	4	4	5	4	5	1	5	5	4	4	4	3	5	3	3	3	3	3	3	3	3	3	3
880	2	36	3	2	2	3	1	2	3	2	2	1	1	2	1	2	2	3	5	5	5	5	4	5	5	5	5	5	5	5	5	5	5	3	5	5	5	3	4	4	4	4	4	4	5	5	4	3	4
881	2	49	3	1	1	3	1	1	4	1	2	1	1	1	1	2	2	3	4	4	5	5	5	5	5	5	4	5	4	4	4	4	4	4	4	5	4	3	3	4	3	3	4	4	4	4	4	4	4
882	2	28	3	1	2	1	1	1	2	1	1	1	2	1	1	3	3	2	5	5	5	5	4	4	5	5	4	4	4	4	4	5	4	5	1	5	5	1	4	4	4	5	5	5	4	5	5	5	5
883	2	48	3	1	1	4	2	2	4	3	2	2	1	1	1	2	3	2	4	4	4	4	4	4	4	4	4	4	2	3	4	4	4	4	4	4	3	3	2	4	4	4	3	4	3	4	4	4	4
884	2	30	3	2	2	2	1	1	2	2	1	1	1	1	2	2	3	1	4	5	4	4	4	5	3	5	3	4	4	4	5	5	4	4	4	4	4	4	4	4	4	4	4	4	4	4	4	4	4
885	2	23	3	1	2	1	1	1	1	1	1	2	2	1	1	3	2	1	2	2	2	2	2	2	2	2	3	2	3	3	3	3	3	3	3	3	3	2	3	2	2	3	3	3	3	3	3	3	3
886	2	30	3	1	1	2	1	1	3	2	1	1	2	2	1	1	2	3	4	4	5	5	3	5	4	5	5	4	2	2	3	3	3	3	3	4	3	3	3	4	3	3	3	4	3	3	3	3	3
887	2	27	1	1	1	2	1	1	2	1	1	2	1	1	2	3	3	4	3	2	3	3	3	3	3	3	2	2	3	2	2	2	2	3	2	2	2	2	2	2	2	2	2	2	2	2	2	2	2
888	2	29	1	2	1	2	1	1	2	1	1	2	2	1	1	1	2	2	3	4	4	4	4	4	4	4	4	4	4	4	4	2	4	2	4	4	4	4	4	4	4	4	4	4	4	4	4	4	4
889	2	28	1	1	2	2	1	1	2	1	1	2	1	2	1	3	2	1	5	5	5	4	4	5	4	5	4	5	3	3	3	3	3	3	3	3	3	3	2	2	3	3	3	3	3	3	3	3	4
890	2	34	4	2	1	3	1	2	4	3	2	2	2	1	1	1	2	1	5	5	5	5	5	5	5	5	5	5	5	5	5	5	5	4	5	5	5	5	5	5	5	5	5	5	5	5	5	5	5
891	2	25	1	2	1	1	1	1	1	1	1	2	2	1	1	2	3	3	4	4	4	4	4	4	4	4	4	4	4	4	4	2	4	2	4	4	4	4	4	4	4	4	4	4	4	4	4	4	4
892	2	35	3	2	2	3	1	1	3	2	1	2	2	3	1	1	2	1	5	5	5	5	5	5	5	5	5	5	5	5	5	1	5	1	5	5	5	5	5	5	5	5	5	5	5	5	5	5	5
893	2	34	3	2	2	3	1	1	3	3	1	2	1	3	2	3	2	1	5	5	5	5	5	5	5	5	5	5	5	5	5	1	5	1	5	5	5	5	5	5	5	5	5	5	5	5	5	5	5
894	2	38	3	2	2	2	1	1	3	3	2	2	2	1	1	2	2	1	5	5	5	5	5	5	5	5	5	5	5	5	5	5	5	5	5	5	5	4	4	4	4	4	4	4	4	4	4	4	4
895	2	30	3	2	2	2	1	1	2	2	1	2	1	1	2	3	2	1	5	5	5	5	4	4	5	5	4	5	5	4	5	5	5	5	5	4	4	4	4	4	4	5	4	5	4	4	4	4	5
896	2	33	3	2	1	3	1	1	3	1	2	2	1	1	1	1	2	2	5	5	5	5	4	5	5	5	5	5	4	4	4	5	4	5	4	4	4	2	3	3	3	3	3	3	3	3	3	3	3
897	2	27	3	2	1	2	1	1	2	1	2	3	1	1	2	1	1	3	3	3	3	4	4	4	4	4	2	4	3	2	3	3	4	3	3	3	2	1	2	3	2	2	2	3	3	3	2	3	3
898	2	30	2	2	2	1	1	1	2	2	1	2	1	1	1	1	2	1	5	5	4	5	5	5	5	5	5	5	5	5	5	5	5	4	5	5	5	4	5	5	5	5	5	5	4	5	5	5	5
899	2	28	1	1	1	2	1	1	2	1	1	2	2	3	1	2	2	3	4	4	4	4	4	4	4	4	4	4	4	4	4	2	4	2	4	4	4	4	4	4	4	4	4	4	4	4	4	4	4
900	2	28	1	2	2	2	1	1	2	3	1	2	2	1	1	2	2	1	5	5	5	5	5	5	5	5	5	1	5	5	5	5	5	5	5	5	5	3	4	4	3	4	4	4	4	4	5	4	5
901	2	36	3	2	2	3	1	1	3	2	1	2	1	3	1	2	2	3	5	5	4	4	4	4	5	5	5	5	4	4	4	2	4	3	4	4	4	3	4	4	4	4	4	4	4	4	4	4	4
902	2	30	3	2	2	2	1	1	1	1	1	3	1	1	1	1	2	1	5	5	4	4	4	5	5	5	5	5	5	5	5	5	5	4	5	4	4	4	4	4	4	5	5	5	5	5	5	5	4
903	2	28	3	2	1	2	1	1	2	1	1	2	2	1	2	2	2	1	5	5	5	5	5	5	5	5	5	5	4	1	5	5	3	3	5	5	5	1	2	5	2	3	3	3	3	3	3	5	5
904	2	28	2	2	2	3	1	2	2	1	2	3	1	1	1	1	2	3	5	5	5	5	5	5	5	5	5	5	4	3	3	3	3	3	3	4	4	3	4	4	4	3	3	4	3	3	3	3	3
905	2	42	3	2	2	3	1	1	4	2	1	1	1	2	1	2	2	3	3	4	4	5	3	3	4	4	4	4	3	4	4	4	4	3	3	4	4	3	4	3	3	4	4	4	3	3	3	3	4
906	2	42	3	1	1	3	1	1	4	1	2	2	2	1	1	1	2	3	4	4	4	4	5	5	5	5	5	4	4	4	4	2	4	2	4	4	4	4	4	4	4	4	4	4	4	4	4	4	4
907	2	32	3	2	1	3	1	1	3	1	1	2	1	2	1	1	2	1	5	5	4	4	4	4	4	4	4	4	4	1	1	3	1	1	5	5	5	2	5	3	3	3	3	3	3	3	3	3	3
908	1	27	3	1	1	2	1	1	1	1	1	2	2	1	1	2	2	1	5	5	5	5	5	5	5	5	5	5	5	5	5	1	5	1	5	5	5	4	4	5	5	5	5	5	5	3	3	3	5
909	2	34	3	2	2	3	1	1	2	2	1	1	2	1	1	1	2	2	4	5	5	4	4	5	4	4	4	4	4	4	4	4	4	4	5	4	4	4	4	4	4	4	4	4	4	4	4	4	4
910	2	24	1	1	1	1	1	1	1	1	1	1	2	1	2	3	2	2	5	5	5	5	5	4	5	5	5	5	5	5	5	5	5	3	5	4	3	3	3	4	3	4	3	4	5	4	4	4	4
911	2	22	1	1	2	1	1	1	1	1	1	1	2	1	1	2	2	2	4	4	4	4	4	4	4	4	4	4	4	4	4	2	4	2	4	4	4	4	4	4	4	4	4	4	4	4	4	4	4
912	2	33	3	2	2	2	1	1	3	1	2	2	2	1	1	1	2	1	5	5	5	5	5	5	5	5	5	5	5	5	5	4	5	4	4	4	5	4	5	5	4	4	4	4	4	4	4	4	4
913	2	23	3	2	2	2	1	1	3	2	1	2	2	1	1	1	2	3	4	4	5	5	5	5	5	5	5	5	4	4	4	2	4	2	4	4	4	5	5	5	5	5	5	5	4	4	4	4	4
914	2	28	2	2	1	1	1	1	1	1	1	2	2	1	1	3	2	2	5	5	4	5	5	5	4	5	5	5	4	4	4	4	3	3	4	5	4	3	4	5	3	5	4	5	5	4	4	4	5
915	2	30	2	2	2	2	1	1	2	3	1	2	1	2	2	2	1	1	5	5	5	5	5	5	5	5	5	5	5	4	4	5	4	5	5	5	4	4	4	5	5	5	4	4	4	4	4	4	4
916	2	36	3	2	2	2	1	1	3	1	1	3	1	1	1	3	3	2	3	3	3	2	3	4	3	4	3	4	1	1	1	5	1	5	1	5	3	3	2	5	5	3	4	4	4	5	4	4	5
917	2	34	3	2	2	2	1	1	1	2	1	2	2	1	1	2	2	2	5	5	5	5	4	5	5	5	4	5	5	4	5	4	5	4	5	4	5	3	3	4	4	4	5	5	5	4	4	5	5
918	1	24	1	1	2	1	1	1	1	1	1	2	2	1	2	2	2	2	4	4	4	4	4	4	4	4	3	3	4	4	4	2	4	2	4	4	4	4	4	4	4	4	4	4	4	4	4	4	4
919	2	23	1	2	2	2	1	2	2	1	1	2	2	1	1	1	3	2	4	4	4	4	4	4	4	4	4	4	3	3	3	3	3	3	3	3	3	3	3	3	3	3	3	3	3	3	3	3	3
920	2	37	3	2	1	3	1	2	3	2	2	2	2	1	1	1	2	2	5	5	5	5	5	3	5	5	3	5	5	5	5	4	5	3	5	5	5	3	3	4	4	4	4	4	4	3	3	3	4
921	1	24	1	1	1	1	1	1	1	1	1	2	2	1	1	2	2	1	5	5	5	5	5	5	4	5	4	5	5	5	5	5	5	4	5	3	4	4	4	4	4	4	4	5	5	5	5	5	5
922	2	44	3	2	2	3	1	1	4	1	2	3	1	1	2	2	2	3	4	4	4	5	3	4	4	4	4	4	3	3	4	4	4	2	3	4	3	3	3	4	3	3	3	3	3	3	3	3	4
923	2	25	1	2	2	1	1	1	1	1	1	3	2	1	3	3	3	3	3	3	3	3	3	3	3	3	3	3	3	3	3	3	3	3	3	3	3	3	3	3	3	3	3	3	3	3	3	3	3
924	2	25	1	1	2	1	1	1	1	1	1	2	2	1	3	2	2	3	5	5	5	5	5	5	5	5	5	5	5	5	5	1	5	4	5	5	5	4	4	5	5	4	5	5	4	4	4	4	5
925	2	33	3	1	1	2	1	1	2	1	1	1	2	1	1	1	2	1	5	5	5	5	5	5	5	5	5	5	5	5	5	1	5	1	5	5	5	5	5	5	5	5	5	5	5	5	5	5	5
926	2	26	1	2	1	2	1	2	2	2	1	2	2	1	2	2	2	2	5	5	4	4	4	4	4	4	3	4	4	4	4	3	4	3	3	3	3	3	2	3	3	3	3	3	3	3	3	3	4
927	2	40	3	2	1	1	1	1	3	1	2	2	1	1	2	3	2	2	5	5	4	5	5	5	5	5	5	5	4	4	4	4	3	2	4	4	3	3	4	3	3	4	3	4	4	4	4	4	4
928	2	29	3	2	1	2	1	1	2	1	1	2	2	1	1	1	2	1	5	5	5	5	5	5	5	5	3	4	4	4	4	2	4	2	4	4	4	4	4	4	3	3	3	4	3	3	3	3	3
929	2	53	4	1	1	3	1	2	4	2	2	2	2	1	2	2	2	3	5	5	5	5	5	5	5	5	5	5	4	4	4	4	4	4	4	5	5	5	5	5	5	5	5	5	5	5	5	5	5
930	2	28	3	2	1	2	1	1	2	1	1	2	2	1	2	3	3	3	3	3	3	3	3	3	3	3	3	3	3	3	3	3	3	3	3	3	3	3	3	3	3	3	3	3	3	3	3	3	3
931	2	25	1	1	1	1	1	1	1	2	1	3	2	1	2	3	3	4	2	2	2	2	3	2	3	3	2	3	3	4	3	3	4	4	4	2	2	1	3	3	3	2	2	2	4	2	3	3	2
932	2	35	3	2	2	2	1	1	3	2	1	2	1	2	2	2	3	3	4	5	4	5	4	4	4	5	3	3	3	3	3	3	3	3	3	4	3	3	3	3	3	3	3	3	3	3	3	3	3
933	2	23	1	1	2	1	1	1	1	1	1	2	2	1	1	3	2	1	3	3	3	3	3	3	3	3	3	3	3	3	3	3	3	3	3	3	3	3	3	3	3	3	3	3	3	3	3	3	3
934	2	26	1	1	1	1	1	1	1	1	1	2	2	1	2	3	2	3	5	5	5	5	2	3	1	2	1	3	3	3	3	3	3	4	2	2	2	3	3	3	2	2	3	3	2	2	3	3	4
935	2	27	1	2	2	2	1	1	2	3	1	2	2	1	2	2	2	3	3	3	3	3	3	3	3	3	3	3	3	3	3	3	3	3	3	3	3	3	3	3	3	3	3	3	3	3	3	3	3
936	2	27	2	2	1	2	1	2	2	2	1	2	2	1	2	2	2	3	4	4	4	4	4	4	4	4	4	4	2	3	3	3	4	3	2	4	4	1	2	4	2	2	2	3	2	2	2	2	4
937	2	36	3	2	2	3	1	1	3	1	1	1	1	1	1	2	2	1	5	5	4	4	4	4	4	4	4	4	4	4	4	4	4	4	4	4	3	3	3	4	3	4	3	4	4	4	4	4	4
938	2	27	1	1	1	1	1	1	2	1	1	2	2	1	2	2	3	3	3	4	3	4	4	4	4	4	3	4	4	4	3	4	4	4	4	3	3	3	3	3	2	3	2	3	3	3	3	3	4
939	2	27	1	1	1	2	1	1	2	1	1	2	2	1	1	3	2	2	4	4	3	5	4	4	4	4	3	5	4	3	5	5	4	4	4	4	3	2	3	4	3	4	4	3	3	3	3	3	3
940	2	27	3	1	1	2	1	1	2	1	1	2	2	1	1	1	2	1	5	5	4	4	4	5	5	5	4	5	4	4	4	5	4	4	4	4	4	3	4	4	4	4	4	4	4	4	4	4	4
941	2	45	3	2	1	3	1	1	4	1	2	2	1	2	1	1	3	3	3	3	3	3	3	3	3	3	3	3	3	3	3	3	3	3	3	3	3	3	3	3	3	3	3	3	3	3	3	3	3
942	2	30	3	2	2	2	1	1	3	2	2	2	1	1	1	1	2	2	5	5	5	5	4	5	5	5	5	5	5	5	5	5	5	5	5	5	3	4	3	3	3	3	3	3	3	3	4	4	4
943	2	41	2	2	2	3	1	1	4	3	1	2	1	1	1	2	2	2	5	5	4	5	4	5	5	5	5	5	5	5	5	1	5	1	5	5	4	5	4	5	4	4	4	5	5	5	5	5	5
944	2	22	1	1	1	1	1	1	1	1	1	1	1	1	1	1	2	1	5	5	5	3	4	5	5	5	4	5	5	4	5	5	5	4	5	2	5	4	5	4	5	5	4	4	5	5	5	5	5
945	2	35	3	2	2	3	1	1	3	3	1	1	1	1	1	2	2	1	5	5	5	5	4	5	5	5	5	5	4	5	5	4	5	4	4	5	5	4	5	5	4	5	4	5	4	5	5	5	5
946	2	29	3	1	1	1	1	1	1	1	1	2	2	1	2	3	3	3	3	3	3	4	3	3	3	3	3	3	3	3	3	3	3	3	3	3	3	3	3	3	3	3	3	3	3	3	3	3	3
947	2	35	3	2	2	3	1	1	3	2	1	1	1	1	1	3	3	3	5	5	5	5	5	5	5	5	5	5	5	5	5	1	5	1	5	3	4	4	4	4	5	5	3	3	5	5	5	5	5
948	2	23	1	1	1	1	1	1	1	1	1	2	2	1	2	2	2	2	3	3	3	3	3	3	3	3	3	4	4	3	4	4	4	2	4	3	3	3	4	3	3	4	3	3	3	3	3	3	4
949	2	37	3	2	2	2	1	1	2	2	1	3	1	1	2	2	2	2	4	4	4	4	4	4	4	4	4	4	4	4	4	4	4	4	4	4	4	4	4	4	4	4	4	4	4	4	4	4	4
950	2	27	1	2	2	2	1	2	2	1	2	2	2	1	1	1	2	3	5	4	5	5	5	5	4	5	3	4	4	4	4	4	2	4	4	4	4	2	4	5	4	4	4	4	4	4	4	4	4
951	2	27	3	2	2	1	1	1	1	2	1	2	2	1	1	1	2	1	5	5	4	5	5	5	5	5	5	5	4	3	4	5	3	3	4	4	4	3	4	5	4	4	4	4	3	4	4	4	4
952	2	43	3	2	2	3	1	1	4	4	2	1	1	2	1	1	3	2	5	5	5	5	5	5	5	5	5	5	5	5	5	5	5	5	4	5	5	3	4	5	2	5	4	5	4	4	5	5	5
953	2	42	3	1	2	1	1	1	3	2	1	1	2	1	1	3	3	3	4	4	3	4	3	4	4	4	4	4	4	4	3	3	3	3	3	4	3	3	3	3	3	3	3	3	3	3	3	3	3
954	2	27	2	2	2	1	1	1	1	1	1	3	2	1	1	1	2	3	4	4	5	4	4	5	4	5	4	5	4	2	3	4	4	3	4	4	4	3	3	3	3	4	4	4	4	4	4	4	5
955	1	25	3	1	2	1	1	1	2	3	1	2	2	1	1	2	3	1	5	5	5	5	5	5	5	5	5	5	5	5	5	1	5	1	5	5	5	5	5	5	5	5	5	5	5	5	5	5	5
956	2	26	1	1	2	1	1	1	1	1	1	1	2	1	1	2	2	3	3	3	3	3	3	3	3	3	3	3	3	3	3	3	3	3	3	3	3	3	3	3	3	3	3	3	3	3	3	3	3
957	2	36	2	2	1	3	1	1	3	1	1	3	1	1	2	2	2	3	5	5	5	5	4	5	5	5	4	5	3	2	3	3	3	4	3	5	4	1	2	5	3	2	3	3	2	2	1	1	5
958	2	28	3	1	1	1	1	1	1	1	2	2	2	1	1	1	2	3	5	5	5	5	5	5	5	5	4	5	3	3	3	4	4	4	4	5	4	3	3	4	3	4	4	4	4	4	4	4	5
959	2	30	2	2	1	2	1	1	2	1	2	3	2	1	2	2	3	3	3	3	4	4	3	4	4	5	4	4	3	3	3	4	3	3	4	4	3	3	3	3	3	3	3	3	3	4	5	4	5
960	2	24	1	1	2	1	1	1	1	1	1	2	2	1	2	2	2	4	4	4	4	4	3	4	4	4	4	3	3	3	2	3	3	3	3	3	2	2	3	3	3	3	2	2	2	3	3	3	3
961	2	25	1	2	2	1	1	1	1	1	1	2	2	1	1	1	3	4	4	4	4	4	3	3	3	3	3	3	3	2	3	4	3	3	3	3	3	2	2	2	2	3	2	2	3	3	3	3	3
962	1	24	1	2	1	1	1	1	1	1	1	1	2	1	1	2	2	1	5	5	5	5	5	5	5	5	5	5	4	5	5	5	5	5	5	5	5	4	5	5	4	5	5	5	5	5	5	5	4
963	2	30	3	2	2	2	1	1	2	2	1	2	2	1	1	1	3	2	5	5	5	5	5	5	5	5	5	5	5	5	5	1	5	1	5	5	5	5	5	5	5	5	5	5	5	5	5	5	5
964	2	26	1	2	2	2	1	1	2	1	1	2	1	1	3	3	2	5	5	5	3	5	4	4	5	5	4	5	5	2	3	3	2	2	3	5	4	2	3	3	4	4	3	3	2	2	3	3	4
965	2	29	3	2	2	2	1	1	2	3	1	1	2	1	1	1	3	1	5	5	5	4	4	5	5	5	5	5	2	2	5	5	5	5	5	4	4	3	4	3	3	5	3	5	5	5	5	5	5
966	2	43	3	2	2	3	1	2	4	2	2	2	2	1	2	2	3	1	4	4	5	5	4	5	5	5	5	5	4	4	4	4	4	2	4	4	3	3	4	4	4	3	3	4	3	3	2	3	4
967	2	28	3	1	1	2	1	1	2	1	1	2	2	1	1	2	3	1	5	5	5	5	5	5	5	5	5	5	5	5	5	5	5	5	5	5	5	4	5	5	5	5	5	5	5	5	5	5	5
968	2	31	3	1	2	2	1	1	2	2	1	1	1	2	1	1	2	2	5	5	5	5	5	5	5	5	5	5	3	4	4	4	5	4	5	4	4	4	4	4	4	4	4	4	4	4	4	4	4
969	2	34	3	2	1	2	1	2	2	1	1	2	2	1	3	3	3	3	4	4	3	4	4	4	4	4	4	4	4	4	4	5	4	3	4	4	4	3	3	3	3	3	3	3	3	4	3	3	3
970	2	28	1	2	2	2	1	1	2	4	1	3	1	1	2	2	3	3	4	4	4	4	4	4	4	4	3	4	4	3	3	3	4	4	3	4	4	3	2	3	2	3	3	3	3	3	4	3	4
971	2	30	3	2	2	2	1	1	3	2	2	1	1	3	2	3	2	2	5	5	5	5	4	5	5	5	5	5	5	5	5	4	5	3	3	5	3	2	1	5	3	5	3	3	5	5	5	5	5
972	2	30	3	2	2	2	1	1	3	2	1	2	1	2	1	1	2	2	4	4	4	4	4	4	4	4	4	4	4	4	4	2	4	2	4	4	4	4	4	4	4	4	4	4	4	4	4	4	4
973	2	31	3	2	1	3	2	2	3	2	2	1	1	1	2	3	3	3	5	4	3	4	4	4	4	5	3	4	4	4	3	3	4	3	3	4	4	3	3	4	4	4	3	3	4	4	3	4	4
974	2	36	3	2	1	3	1	1	3	1	1	1	1	2	1	3	2	4	5	5	5	5	5	5	5	5	5	5	3	3	1	2	3	3	3	5	4	3	4	4	3	5	4	5	4	5	5	5	5
975	2	33	3	2	2	3	2	1	3	4	1	2	1	1	1	1	3	3	5	5	5	5	5	5	5	5	5	5	5	5	5	1	5	1	5	5	5	5	5	5	5	5	5	5	5	5	5	5	5
976	2	23	1	1	1	1	1	1	1	1	1	2	2	1	1	3	3	3	4	5	4	4	4	5	5	5	4	5	4	3	4	3	3	2	4	4	4	3	3	5	4	3	4	4	4	4	4	4	4
977	2	25	2	1	1	2	1	1	2	1	1	2	1	1	2	2	3	3	4	4	4	4	4	4	4	4	4	4	4	3	3	2	3	3	3	3	2	2	3	5	4	3	3	3	3	3	3	3	3
978	2	25	3	2	2	2	1	1	1	2	2	1	2	1	2	2	2	3	5	5	3	3	3	3	3	5	5	5	4	5	5	5	1	5	5	5	5	5	5	2	2	2	2	2	5	3	2	2	3
980	2	30	3	2	1	2	1	1	2	1	2	2	2	1	1	1	1	2	5	5	5	5	5	5	5	5	5	5	4	4	4	5	5	3	4	5	5	3	4	5	5	3	3	3	3	3	3	3	3
981	2	28	1	2	1	2	1	2	2	2	1	2	2	1	2	2	3	4	3	4	3	4	4	5	5	5	5	4	3	2	2	3	3	3	2	3	3	2	2	5	2	3	2	3	3	3	3	3	5
982	2	25	1	1	1	1	1	1	1	1	1	2	2	1	1	1	2	2	4	4	4	4	5	4	4	4	4	4	3	3	3	4	3	3	3	4	4	3	4	4	4	4	3	4	4	4	4	4	4
983	2	35	3	2	2	3	1	1	3	2	1	2	1	2	2	3	3	3	4	4	4	4	4	4	4	4	4	4	4	4	3	2	4	4	4	3	3	2	3	4	3	4	3	3	3	3	4	4	4
984	2	28	1	1	2	2	1	1	2	3	1	2	2	1	2	2	3	2	4	4	4	4	4	4	4	4	4	4	4	4	4	4	4	4	4	4	4	3	4	4	4	4	4	4	3	4	4	4	4
985	2	28	3	1	2	2	1	1	2	1	1	2	2	1	3	3	3	3	5	5	5	5	5	5	5	5	5	5	5	5	3	1	3	3	3	5	3	4	4	5	4	2	2	2	2	2	2	2	2
986	1	29	3	1	2	2	1	1	2	2	1	2	1	1	1	2	3	3	4	4	4	4	4	4	4	4	4	4	4	4	4	3	4	2	3	4	4	4	4	3	3	3	3	3	3	3	3	3	3
987	2	28	1	1	1	1	1	1	1	1	1	2	1	1	2	2	2	1	5	5	5	5	5	5	5	5	4	5	5	5	5	1	5	3	4	5	5	4	4	4	4	4	5	5	4	5	4	5	5
988	2	23	1	1	2	1	1	1	1	1	1	2	2	1	1	3	2	2	4	4	4	4	4	4	4	4	4	5	3	3	3	3	3	3	3	4	4	3	3	5	4	4	3	4	3	3	3	3	3
989	2	35	3	2	2	3	1	1	3	2	1	2	1	2	1	2	2	3	5	5	5	5	5	5	5	5	5	5	4	4	3	3	3	3	3	5	5	2	2	3	3	3	3	2	3	3	3	3	3
990	2	27	3	1	2	2	1	1	2	1	1	2	2	1	3	3	3	3	4	4	3	4	3	4	3	4	3	3	2	2	2	2	3	4	3	3	2	2	2	3	3	3	2	1	2	3	3	2	4
991	2	34	3	2	2	3	1	1	3	2	1	1	2	1	1	2	2	2	5	5	5	5	5	5	5	5	5	5	4	4	5	5	5	5	5	5	5	4	5	5	5	5	5	5	4	5	5	5	5
992	2	34	3	2	2	3	1	1	3	1	1	2	1	2	2	2	3	3	5	5	5	5	5	4	4	5	5	4	4	4	4	5	4	5	4	4	3	2	3	4	3	3	3	3	4	3	4	3	4
993	2	30	3	1	2	2	1	1	2	1	1	2	1	1	1	1	2	2	4	4	4	5	4	4	4	4	3	4	4	4	4	4	4	4	4	3	3	3	3	4	4	4	4	4	3	4	4	4	4
994	2	34	3	2	2	3	1	1	2	1	1	1	1	1	1	2	2	1	5	5	5	5	5	5	5	5	5	5	3	3	4	5	4	3	5	5	5	3	4	5	3	5	4	5	4	4	3	3	5
995	2	25	2	2	1	2	1	1	1	1	1	2	2	1	3	2	3	4	1	1	3	3	3	3	3	3	2	3	3	3	3	3	3	3	3	3	2	2	2	3	2	2	2	2	2	2	3	2	3
996	2	35	3	2	2	2	1	1	3	2	1	2	1	1	2	3	2	2	5	5	5	5	5	5	5	5	5	5	5	5	5	5	5	5	5	5	5	5	5	5	5	5	5	5	5	5	5	5	5
997	2	23	2	1	1	1	1	1	1	1	1	2	2	1	2	2	2	2	4	4	4	4	4	4	4	4	4	4	3	3	3	3	4	3	3	5	4	3	3	2	2	3	3	3	3	3	3	3	4
998	2	58	3	2	2	4	2	2	4	4	2	1	1	1	1	1	3	2	4	4	3	4	3	4	4	5	4	4	4	5	4	4	4	4	4	3	3	3	3	4	3	4	3	3	3	3	4	4	4
999	2	30	3	1	2	2	1	1	3	1	1	2	1	1	2	2	2	2	4	5	4	4	4	5	4	5	3	5	4	5	5	4	5	4	4	4	4	3	4	4	3	3	3	4	4	3	3	3	4
1000	2	36	3	2	2	3	1	1	3	3	2	2	1	1	1	1	2	2	4	4	4	5	5	4	5	5	3	5	5	5	5	5	5	5	5	4	5	4	5	5	4	5	3	4	4	4	5	4	5
1001	2	53	3	1	2	3	1	2	4	3	2	1	1	3	2	2	2	2	5	5	5	5	5	5	5	5	5	5	5	5	5	4	5	3	5	5	4	3	3	5	4	5	4	5	5	5	3	5	5
1002	2	25	1	1	1	2	1	1	2	1	1	2	1	1	2	2	2	3	5	5	5	5	5	5	5	5	4	5	4	4	4	5	4	4	4	4	3	3	2	3	2	3	3	3	3	3	3	3	3
1003	2	29	3	2	2	2	1	1	2	2	1	2	1	1	1	1	3	2	5	5	5	5	5	5	5	5	5	5	5	5	5	5	5	5	5	5	5	5	5	5	5	5	5	5	5	5	5	5	5
1004	2	41	3	1	1	3	1	1	4	2	1	2	1	1	2	2	3	3	5	5	5	5	5	5	5	5	5	5	4	4	3	3	4	2	4	5	3	3	5	4	4	4	3	4	4	4	4	4	4
1005	2	22	1	1	1	1	1	1	1	1	1	2	2	1	2	2	3	3	3	3	3	3	3	3	3	3	3	3	3	3	3	3	3	3	3	3	3	3	3	3	3	3	3	3	3	3	3	3	3
1006	2	30	1	2	1	2	1	1	2	1	1	2	2	1	1	2	2	3	4	4	4	4	4	4	4	4	4	4	4	3	3	3	3	3	3	4	3	3	3	3	3	3	3	3	3	3	3	3	3
1007	2	33	3	1	1	2	1	1	1	2	1	2	2	1	1	2	3	2	5	5	5	5	5	5	5	5	3	5	5	5	5	5	5	5	5	4	5	5	5	5	5	5	5	5	5	5	5	5	5
1008	1	23	1	1	1	1	1	1	1	1	1	1	2	1	1	1	2	2	4	4	4	4	4	4	4	4	4	4	4	4	4	5	4	5	4	3	4	3	4	4	3	4	3	4	4	4	4	4	4
1009	2	21	1	1	2	1	1	1	2	1	1	2	2	1	2	2	2	3	4	4	4	4	4	4	4	5	3	4	3	3	3	5	4	3	3	4	4	3	3	4	3	4	3	4	3	3	3	3	4
1010	2	22	1	1	1	1	1	1	1	1	1	2	2	1	2	3	3	3	2	2	2	2	2	2	2	2	2	2	3	3	3	3	3	3	3	3	3	3	3	3	3	3	3	3	3	3	3	3	3
1011	2	25	3	2	2	2	1	1	2	1	1	1	2	1	2	2	3	3	4	4	4	5	4	4	4	5	2	5	3	3	3	4	3	3	3	4	4	2	2	2	2	3	3	4	3	4	3	4	4
1012	2	26	3	2	1	2	1	1	2	1	1	1	2	1	1	1	2	2	5	5	4	5	5	5	5	5	4	5	4	4	4	4	4	2	4	4	4	3	3	4	4	4	4	4	4	4	4	4	4
1013	2	42	2	2	2	3	2	1	4	2	2	2	1	1	1	1	3	2	5	5	4	5	5	5	5	5	5	5	4	4	5	5	5	3	5	5	5	4	5	5	4	5	5	5	4	5	5	5	5
1014	2	31	3	1	1	2	1	1	2	1	1	1	2	1	1	2	2	2	4	4	4	4	4	4	4	4	4	4	3	4	4	4	4	2	4	3	3	2	3	3	3	3	3	3	3	3	3	3	3
1015	2	33	3	2	1	2	1	1	3	1	2	1	2	1	1	1	2	1	5	5	5	5	5	5	5	5	5	5	1	5	5	1	5	1	5	5	5	5	5	5	5	5	5	5	5	5	5	5	5
1016	2	32	3	2	2	2	1	1	3	1	1	2	1	2	2	2	3	3	4	4	5	4	5	5	5	5	4	5	4	4	4	4	2	4	4	4	4	3	3	4	3	4	3	4	4	3	4	4	5
1017	2	36	3	2	2	3	1	1	3	2	1	2	1	1	2	1	3	3	5	5	5	5	5	5	5	5	5	5	4	2	3	2	4	3	3	4	2	3	4	4	4	3	3	4	3	3	3	4	5
1018	2	24	1	1	1	1	1	1	2	1	1	2	2	1	1	2	3	3	3	3	3	3	3	3	3	3	3	3	3	3	3	3	3	3	3	3	3	3	3	3	3	3	3	3	3	3	3	3	3
1019	2	26	3	1	1	2	1	1	2	1	1	2	1	1	1	3	3	3	5	5	5	5	3	4	4	5	3	4	4	4	3	3	3	3	3	3	2	2	3	3	3	3	3	3	3	3	3	3	3
1020	2	26	1	1	2	1	1	1	2	2	1	2	2	1	2	1	2	4	5	5	4	4	3	4	4	4	2	3	3	3	2	2	3	3	3	3	3	2	1	3	2	2	3	3	2	3	3	3	3
1021	2	35	3	2	2	3	2	1	3	2	2	2	1	2	1	1	2	1	5	5	5	5	4	5	5	5	4	4	4	5	5	4	5	3	5	5	5	3	3	4	3	4	4	4	4	5	5	4	5
1022	2	24	3	1	1	1	1	1	4	1	2	1	2	1	2	2	3	2	5	5	5	5	4	4	4	4	4	5	3	3	3	3	3	3	3	3	3	3	3	3	3	3	3	3	3	3	3	3	3
1023	2	48	3	1	2	3	1	1	4	2	2	1	2	1	1	1	2	1	5	5	5	5	5	5	4	5	4	5	5	5	5	5	5	5	5	5	5	5	5	1	5	5	5	5	5	5	5	5	5
1024	2	29	1	2	1	2	1	1	1	1	1	2	2	1	2	3	3	2	4	4	4	3	4	4	4	4	3	4	4	4	4	5	4	4	4	2	4	2	2	2	1	3	2	3	3	3	3	3	3
1025	2	36	1	2	2	3	1	1	3	2	1	3	1	2	1	1	2	1	5	5	5	5	5	5	5	5	5	5	5	5	5	5	5	5	5	5	5	5	5	5	5	5	5	5	5	5	5	5	5
1026	2	22	2	1	1	1	1	1	1	1	1	1	2	1	1	2	2	3	4	4	4	4	3	4	3	4	4	4	3	3	3	3	3	3	3	3	3	2	2	3	2	3	3	3	3	3	3	3	3
1027	2	35	3	2	2	3	1	1	3	2	1	2	1	2	2	2	3	3	4	4	4	5	4	5	4	4	4	4	4	4	4	3	4	2	4	3	3	2	2	4	3	3	3	3	3	3	3	3	3
1028	2	36	3	2	2	3	1	1	4	2	2	3	1	2	1	2	2	2	5	5	5	5	5	5	5	5	5	5	5	5	5	5	5	5	5	5	5	5	5	5	5	5	5	5	5	5	5	5	5
1029	2	29	3	2	2	2	1	1	2	2	1	3	2	1	1	2	2	2	5	5	4	5	5	5	5	5	5	5	5	5	5	5	5	5	5	5	5	5	5	5	5	5	5	5	5	5	5	5	5
1030	2	32	3	1	2	2	1	1	3	1	1	2	1	1	1	2	3	3	5	5	4	5	4	5	5	5	4	5	4	4	4	4	4	3	3	4	3	2	3	3	3	3	3	3	3	3	3	3	4
1031	2	25	1	1	1	2	1	1	1	2	1	2	2	1	1	2	3	3	4	4	4	4	3	4	4	4	3	4	3	3	3	3	3	3	3	3	3	3	3	3	3	3	3	3	3	3	4	3	4
1032	2	27	3	2	2	1	1	1	2	1	1	3	2	1	2	3	3	3	3	4	4	3	3	4	4	4	3	3	3	3	3	3	3	3	3	3	3	3	2	3	2	3	2	3	2	2	2	3	3
1033	2	25	1	2	2	2	1	1	1	1	1	1	2	1	1	1	2	1	5	5	5	5	4	5	5	5	5	5	5	5	5	1	5	1	5	5	5	5	5	5	5	5	5	5	5	5	5	5	5
1034	2	27	2	2	1	2	1	1	3	1	1	2	1	2	2	2	3	3	5	5	4	5	5	4	4	5	5	5	4	4	3	3	3	3	3	3	3	3	3	3	3	3	3	3	3	3	3	3	3
1035	2	24	1	1	2	1	1	1	2	2	1	2	2	1	2	2	2	3	5	5	4	4	4	4	4	4	1	4	3	2	3	4	4	3	4	3	4	2	3	3	2	3	2	3	3	2	3	3	5
1036	2	30	2	2	2	2	1	1	2	2	1	2	2	1	1	1	3	2	5	5	5	5	5	5	5	5	5	5	5	5	5	5	5	5	5	5	4	3	3	4	3	5	4	5	5	5	5	5	5
1037	2	34	3	2	2	1	1	1	2	2	1	2	2	1	1	3	3	2	5	4	5	4	4	4	4	4	4	5	4	4	4	4	4	4	4	4	3	3	3	3	3	3	3	3	3	3	3	3	4
1038	2	25	1	1	1	1	1	1	1	1	1	2	2	1	1	3	3	4	3	3	2	3	2	3	3	4	3	4	3	4	4	4	4	5	4	3	3	3	3	3	3	3	3	3	4	3	3	3	4
1039	2	28	3	1	1	2	1	1	2	1	1	2	1	1	2	2	3	2	3	5	4	5	4	4	4	5	3	5	3	2	3	4	2	3	3	3	3	2	2	2	2	4	3	3	3	3	3	3	4
1040	2	30	3	1	2	1	1	1	2	1	1	1	2	1	1	1	2	2	4	4	5	4	4	4	4	4	4	4	3	4	4	5	4	4	4	3	4	5	4	4	3	4	4	5	3	4	4	3	3
1041	2	29	3	2	2	2	1	1	3	1	1	2	1	1	2	3	3	3	4	5	4	5	5	4	5	5	4	5	4	4	4	3	4	3	5	4	3	2	2	2	2	4	3	3	4	4	3	5	4
1042	2	38	3	2	2	3	1	1	4	2	2	1	1	1	2	2	2	1	4	5	4	4	4	5	5	5	5	5	4	4	4	5	4	5	4	4	4	4	4	4	4	4	4	4	4	4	4	4	4
1043	2	53	3	1	2	3	1	2	4	2	2	2	2	1	1	2	2	2	5	5	5	5	5	5	5	5	5	5	5	5	5	5	5	5	5	5	4	4	4	5	5	5	4	5	4	5	5	5	5
1045	2	45	3	2	2	2	1	1	4	2	2	1	1	3	1	1	2	1	5	5	5	5	5	5	5	5	4	5	5	5	5	5	5	5	5	5	5	5	5	5	5	5	5	5	5	5	5	5	5
1046	2	29	2	2	2	2	1	1	2	2	1	2	1	2	2	2	2	2	5	5	4	4	4	4	4	5	4	4	4	4	4	4	4	4	4	4	4	3	4	3	2	4	3	4	4	4	4	4	4
1047	2	32	2	2	1	2	1	1	3	1	2	2	1	1	3	3	3	3	5	4	4	4	4	4	4	4	4	4	4	4	5	1	5	1	5	5	5	5	5	5	5	5	5	5	5	4	5	5	5
1048	2	23	1	2	2	1	1	1	1	1	1	3	2	1	2	2	3	2	3	3	3	4	3	3	4	4	4	4	3	3	3	3	3	3	3	3	3	2	3	4	3	3	3	3	2	3	3	3	4
1049	2	38	3	2	1	3	2	1	4	4	2	2	1	2	1	2	2	2	4	4	5	5	4	4	5	5	4	4	4	3	4	4	3	3	4	5	4	3	4	4	4	5	4	4	4	4	4	4	4
1050	2	25	1	2	2	1	1	1	1	1	1	2	2	1	1	1	2	1	5	5	5	5	5	5	5	5	5	5	5	5	5	1	5	1	5	5	5	5	5	5	5	5	5	5	5	5	5	5	5
1051	2	27	2	2	1	2	1	1	2	1	1	2	1	2	1	3	3	3	3	3	4	4	4	3	4	4	4	3	2	1	1	5	4	5	3	3	2	1	1	4	3	4	3	3	3	3	3	4	4
1052	2	33	3	2	2	2	1	1	3	2	1	1	1	2	1	1	2	1	5	5	5	5	5	5	5	5	5	5	5	5	5	1	5	5	5	4	5	3	4	4	4	4	4	4	4	4	4	4	4
1053	2	27	1	2	2	2	1	1	1	2	1	2	2	1	2	3	2	3	5	5	5	5	5	5	5	5	5	5	3	3	4	4	5	2	4	4	4	3	5	5	4	5	4	4	4	4	5	4	5
1054	2	41	3	2	2	3	1	1	4	2	1	2	1	1	1	2	2	3	3	3	3	3	3	3	3	3	3	3	4	4	4	3	4	4	3	3	3	1	3	2	2	2	2	3	3	2	2	3	3
1055	2	35	3	2	2	2	1	1	3	1	1	1	1	1	1	3	2	3	3	3	3	3	3	3	3	3	3	3	4	4	3	3	3	3	3	3	3	3	3	3	3	3	3	3	3	3	3	3	3
1056	2	34	3	2	1	3	1	1	3	1	2	1	1	1	1	2	3	3	4	4	4	5	5	5	5	5	5	5	5	5	5	5	5	4	5	5	5	5	5	5	5	5	5	5	5	5	5	5	5
1057	2	23	3	1	1	1	1	1	2	1	2	2	2	1	2	2	2	2	4	4	4	4	4	4	4	4	3	4	4	3	4	3	4	3	4	4	4	4	4	4	4	3	4	4	4	4	3	4	3
1058	2	29	3	2	2	3	1	1	2	1	1	1	1	1	2	1	2	2	4	5	4	5	5	5	5	5	5	5	5	4	5	5	5	5	5	5	5	1	5	5	5	5	5	5	5	5	5	5	5
1059	2	28	3	1	2	2	1	1	2	1	1	2	2	1	1	1	2	1	4	5	5	5	4	4	5	5	5	5	3	4	5	5	5	2	4	4	4	3	4	4	2	5	3	4	4	3	4	4	4
1060	2	24	2	1	1	1	1	1	2	1	1	2	1	1	2	2	2	3	3	3	3	3	3	3	3	3	3	3	3	3	3	3	3	3	3	2	2	2	3	2	2	2	2	2	2	2	2	2	3
1061	2	24	1	2	1	2	1	1	2	1	1	1	2	1	2	2	3	3	5	5	5	5	5	5	5	5	5	5	5	5	5	5	5	5	5	5	5	3	3	3	3	5	3	4	3	3	3	3	3
1062	2	40	3	2	2	3	1	1	4	2	2	1	1	3	1	2	2	2	5	5	5	5	5	5	5	5	5	5	5	5	5	5	5	3	5	5	5	5	5	5	4	4	4	4	4	4	4	4	4
1063	2	30	3	1	1	2	1	1	2	2	1	2	1	2	1	2	3	2	4	4	5	5	5	5	5	5	4	5	5	4	5	4	4	2	5	5	5	4	4	4	4	4	4	4	4	4	4	4	4
1064	2	34	3	2	1	2	1	1	3	1	1	2	2	1	1	1	2	3	5	5	4	4	3	5	5	5	5	5	4	5	5	1	5	1	5	5	5	5	4	4	3	3	3	3	5	5	5	5	5
1065	1	27	1	1	2	1	1	1	2	2	1	1	1	1	1	1	3	1	5	5	5	5	5	5	5	5	4	5	4	3	4	5	3	3	5	4	4	2	3	5	4	4	4	4	4	4	4	4	4
1066	2	32	3	2	1	3	1	1	3	2	1	2	1	2	1	2	2	2	4	4	4	4	4	4	4	4	4	4	4	3	4	4	4	3	4	4	4	4	4	4	4	4	4	4	4	4	4	4	4
1067	2	30	3	2	2	2	1	1	2	2	1	1	2	2	1	1	2	2	5	5	5	5	5	5	4	5	3	5	5	5	5	5	5	5	5	4	4	3	3	3	2	3	3	3	3	3	3	3	5
1068	2	27	3	1	2	2	1	1	1	1	2	3	1	1	1	3	2	3	4	5	5	5	5	5	5	5	3	5	4	5	4	5	5	5	5	5	5	3	3	5	5	5	3	4	3	4	3	3	5
1069	2	35	4	2	2	3	1	1	3	1	2	2	1	3	2	2	3	3	3	3	3	3	3	3	3	3	3	3	3	3	3	3	3	3	3	3	3	3	3	3	3	3	3	3	3	3	3	3	3
1071	2	30	3	2	1	2	1	1	3	1	2	2	1	1	2	1	2	2	4	4	4	4	4	4	4	4	4	4	4	4	4	5	4	4	4	4	4	4	4	4	4	4	4	4	4	4	4	4	4
1072	2	31	3	1	2	2	1	1	2	1	2	2	2	1	1	2	3	1	5	5	5	5	5	5	5	5	5	5	5	5	5	1	5	1	5	5	5	5	5	5	5	5	5	5	5	5	5	5	5
1073	2	27	1	1	2	2	1	1	2	1	1	1	2	1	2	3	3	4	4	5	5	4	5	5	5	5	3	4	3	3	3	3	4	2	4	4	3	2	2	5	4	4	3	3	4	4	4	4	5
1074	2	24	2	2	1	1	1	1	1	1	1	2	2	1	2	1	3	3	1	3	2	2	2	4	4	4	5	3	4	4	3	4	4	3	4	2	4	3	2	3	3	3	4	3	5	3	3	5	4
1075	2	32	3	1	1	1	1	1	2	2	1	2	1	1	1	1	2	4	5	5	4	4	5	5	5	4	4	5	3	1	1	4	5	5	3	5	3	2	2	3	2	4	2	4	3	5	4	5	5
1076	2	24	1	1	1	1	1	1	1	1	1	2	2	1	1	1	2	2	4	4	3	4	4	4	4	4	4	4	4	4	4	4	4	4	4	4	4	4	4	4	4	4	4	4	4	4	4	4	4
1077	2	54	3	1	1	4	1	2	4	2	2	2	2	1	2	2	1	2	5	5	5	5	5	5	5	5	4	4	4	5	5	4	4	4	5	5	5	4	4	5	5	5	4	5	4	4	4	5	5
1078	2	30	1	2	2	3	1	1	3	2	2	2	2	1	1	2	2	2	4	4	4	4	4	4	4	4	4	4	3	4	4	4	4	3	4	4	3	3	3	3	3	4	4	4	3	3	3	4	4
1079	2	25	1	1	2	2	1	1	2	2	1	2	1	1	2	3	3	3	5	5	5	5	4	5	5	5	5	5	3	2	3	3	3	2	3	4	3	3	3	3	2	3	2	3	3	2	2	2	3
1080	2	26	3	2	2	2	1	2	2	2	1	2	2	1	1	1	3	3	4	4	4	5	4	4	4	5	4	4	4	4	4	5	4	4	4	4	4	4	4	4	4	4	4	5	5	5	5	5	5
1081	2	40	3	2	1	3	2	2	4	2	2	2	2	2	1	1	2	2	5	5	5	5	5	5	5	5	5	5	1	5	5	5	5	4	5	5	5	5	5	5	5	5	5	5	5	5	5	5	5
1082	2	35	4	2	2	3	1	1	1	2	1	2	1	1	2	3	2	3	4	5	4	4	4	4	4	4	4	4	3	3	4	4	2	4	4	4	4	3	3	4	4	3	3	4	4	4	4	4	4
1083	2	26	2	2	2	2	1	1	1	1	1	3	1	1	2	2	2	2	5	5	4	4	4	4	4	4	4	4	4	4	4	4	4	3	4	4	4	3	4	4	3	4	4	4	4	4	4	4	5
1084	1	39	3	2	2	3	1	2	3	4	1	2	1	3	1	1	3	2	5	5	4	5	5	5	5	5	5	5	5	5	5	5	5	5	5	5	5	5	5	5	5	5	5	5	5	5	5	5	5
1085	2	30	3	2	1	2	1	2	3	2	1	2	1	1	2	2	2	2	3	3	3	3	3	3	3	3	3	3	4	4	4	4	4	4	4	4	3	3	4	4	4	4	4	5	5	5	5	5	5
1086	2	29	2	2	2	2	1	1	2	2	1	2	2	1	2	2	3	2	4	4	4	4	4	3	4	4	3	4	3	3	3	4	4	3	4	3	3	2	2	3	2	3	3	3	3	3	3	3	4
1087	2	41	3	1	2	2	1	1	4	2	1	1	1	1	1	1	2	1	4	5	5	5	5	5	5	5	5	5	4	5	5	4	5	4	5	5	5	5	5	5	5	5	5	5	5	5	5	5	5
1088	2	25	2	1	1	1	1	1	2	1	2	1	2	1	2	2	2	2	5	5	5	5	4	4	5	5	5	5	5	5	5	4	5	5	5	5	5	3	4	4	4	4	4	4	5	5	5	5	5
1089	2	33	3	2	2	3	1	1	3	2	1	1	1	2	2	3	2	2	5	5	5	5	4	5	4	5	4	5	3	3	3	3	4	3	4	5	4	3	4	4	3	4	3	4	4	4	4	4	5
1090	2	27	3	1	2	1	1	1	2	1	1	2	2	1	1	1	2	2	4	4	4	4	4	4	4	4	4	4	4	4	4	4	4	4	4	4	4	3	3	4	4	4	4	4	4	4	4	4	4
1091	2	27	3	2	2	2	1	1	1	1	1	3	2	2	2	3	2	1	5	5	5	4	4	5	5	5	5	5	5	5	5	5	5	5	5	4	3	3	3	3	3	3	3	3	3	3	3	3	4
1092	2	25	1	1	1	1	1	1	1	1	1	2	2	1	1	3	2	2	4	4	4	4	4	4	4	4	3	5	4	3	4	4	4	5	4	4	4	3	4	4	4	4	4	4	4	4	4	4	4
1093	2	34	3	2	1	2	1	1	3	1	2	1	2	1	1	1	2	1	5	5	5	5	5	5	5	5	5	5	5	5	5	1	5	1	5	5	5	5	5	5	5	5	5	5	5	5	5	5	5
1094	2	29	3	2	1	2	1	1	3	1	2	2	2	1	1	2	2	2	5	4	4	5	4	4	4	4	4	4	3	3	4	5	5	5	5	4	5	3	3	4	4	4	4	4	4	4	4	4	4
1095	2	30	3	2	2	2	1	1	3	1	2	1	1	1	2	2	2	1	5	5	4	4	4	5	5	5	4	4	4	4	4	4	4	4	4	4	3	3	3	4	3	4	3	3	3	3	3	3	3
1096	2	29	2	1	1	2	1	1	2	1	1	2	1	1	3	2	2	2	4	4	4	4	4	4	4	4	3	4	3	3	4	4	4	4	4	4	3	2	3	2	2	4	3	4	3	3	4	3	5
1097	1	21	1	1	1	1	1	1	1	1	1	3	1	1	2	3	2	2	5	5	5	5	5	5	5	5	5	5	5	5	5	1	5	1	5	5	5	5	5	5	5	5	5	5	5	5	5	5	5
1098	2	37	3	2	2	2	1	1	3	1	1	2	1	1	1	1	2	2	5	5	5	5	4	5	5	5	5	5	4	4	4	2	4	3	4	4	4	3	4	3	3	4	4	4	3	4	4	4	4
1099	2	33	3	2	2	3	1	1	2	2	2	2	1	1	1	1	2	1	5	5	5	5	5	5	5	5	5	5	5	5	5	5	5	5	5	5	5	5	5	5	5	5	5	5	5	5	5	5	5
1100	2	37	3	2	2	3	2	2	3	3	2	1	1	1	1	1	2	3	2	3	2	3	2	2	3	3	3	3	3	3	3	2	4	3	3	4	4	3	3	3	3	3	3	3	3	3	3	3	3
1101	2	36	3	2	2	3	1	1	3	1	1	1	2	1	2	3	3	3	4	4	4	4	4	4	4	4	3	4	4	3	3	5	4	3	5	4	4	3	3	4	3	4	3	3	5	4	4	4	5
1102	2	30	3	2	2	2	1	1	2	1	1	2	1	2	3	3	3	3	4	4	5	5	1	4	4	5	4	4	3	2	2	2	3	3	3	3	3	3	3	3	3	3	3	3	3	3	3	3	3
1103	2	37	3	2	2	3	1	1	4	2	1	2	1	1	1	2	3	1	5	5	5	5	5	5	5	5	5	5	5	5	5	5	5	5	5	5	5	5	5	5	5	5	5	5	5	5	5	5	5
1104	2	49	3	2	2	3	2	2	4	4	2	1	1	2	1	1	2	1	5	5	5	5	5	5	5	5	5	5	4	5	5	5	5	5	5	5	5	4	5	5	3	5	5	5	5	5	5	5	5
1105	2	31	3	2	2	2	1	1	3	1	1	1	1	1	1	1	2	1	5	5	5	5	5	5	5	5	5	5	5	5	5	1	5	1	5	5	5	5	5	5	5	5	5	5	5	5	5	5	5
1106	2	38	3	2	2	4	2	1	4	4	2	2	1	2	1	1	3	1	4	5	5	5	5	5	5	5	5	5	5	4	5	5	5	5	5	5	5	3	4	5	4	5	5	5	5	5	5	5	5
1108	2	27	2	2	1	2	1	1	2	1	2	2	1	1	2	2	3	3	4	4	4	5	4	4	4	4	4	4	4	4	4	2	4	2	4	4	4	4	4	4	4	4	4	4	4	4	4	4	4
1109	2	42	3	2	1	3	1	2	4	2	1	2	1	2	1	1	3	2	5	5	5	5	4	5	5	5	5	5	5	5	5	5	5	4	5	5	5	5	5	5	4	4	4	4	5	5	5	5	5
1110	2	32	3	1	1	4	1	2	4	2	2	3	1	1	1	2	2	2	4	4	4	4	4	4	4	4	4	4	4	4	4	2	4	2	4	4	4	4	4	4	4	4	4	4	4	4	4	4	4
1111	2	35	3	2	2	3	1	1	3	2	2	2	1	1	2	1	3	2	5	5	5	5	5	5	5	5	5	5	4	4	4	4	4	4	4	5	4	3	4	5	5	4	5	5	3	3	4	5	5
1112	2	46	4	2	2	3	1	1	4	2	2	2	1	1	1	1	2	3	4	4	4	4	4	5	5	5	4	4	4	4	3	3	4	3	3	4	4	3	3	3	3	4	4	3	3	3	3	3	3
1113	2	33	3	1	1	1	1	1	3	1	1	2	2	1	1	2	3	3	5	5	5	5	5	5	5	5	5	5	5	5	5	1	5	1	5	5	5	5	5	5	5	5	5	5	5	5	5	5	5
1114	2	36	3	2	1	3	2	1	4	2	2	2	1	1	1	1	2	2	5	5	5	5	4	4	5	5	5	5	4	4	4	5	5	5	5	5	5	3	4	5	5	3	5	5	4	4	3	3	3
1115	2	32	3	2	2	2	1	1	3	3	1	1	1	1	1	2	3	1	5	5	4	5	5	5	5	5	5	5	5	5	5	5	1	5	5	5	5	5	4	5	3	5	5	5	5	5	5	5	5
1116	2	33	1	2	2	3	1	1	3	3	1	2	1	1	2	2	3	3	4	3	4	4	4	4	4	4	4	4	3	4	4	4	4	4	4	4	4	2	3	4	3	4	4	4	4	4	4	4	4
1117	2	33	3	1	1	1	1	1	3	1	2	2	2	1	1	1	2	1	5	5	5	5	5	5	5	5	5	5	5	5	5	1	5	1	5	5	5	5	5	5	5	5	5	5	5	5	5	5	5
1118	2	44	3	1	1	2	1	2	4	2	2	2	2	1	1	1	2	2	4	4	4	4	4	4	4	4	4	4	3	3	4	4	4	4	4	3	3	2	3	3	3	3	3	3	2	3	3	3	4
1119	2	34	3	2	2	3	1	1	3	3	2	2	1	1	1	1	2	2	4	4	4	4	4	5	4	5	4	4	4	3	3	3	4	3	4	3	3	2	4	4	3	4	4	4	3	3	3	3	4
1120	2	38	3	2	2	3	1	1	3	3	1	2	1	3	2	2	3	1	5	5	5	5	4	4	4	5	4	5	5	5	5	5	5	5	5	5	4	4	3	4	4	5	4	4	4	4	4	4	5
1121	2	32	3	2	2	3	1	2	2	2	2	2	1	1	2	2	3	2	3	5	5	5	4	4	4	4	4	5	3	4	4	4	4	4	4	4	3	2	2	5	4	4	4	3	4	4	4	4	5
1122	2	21	1	1	1	1	1	1	1	1	1	1	1	1	1	1	3	2	4	4	4	4	4	4	4	4	3	4	4	3	3	4	4	3	3	3	2	2	2	3	2	3	3	2	3	3	3	3	3
1123	2	25	1	2	2	2	1	1	1	2	1	2	2	1	2	2	2	2	5	5	5	4	4	5	5	5	5	5	4	5	5	5	1	5	5	5	5	3	5	5	4	5	4	4	4	4	5	5	5
1124	2	28	3	2	1	2	2	1	3	1	2	1	2	1	1	1	2	2	5	5	4	5	5	5	5	5	5	5	5	5	5	5	5	3	4	5	5	5	5	5	4	4	4	5	4	4	4	5	5
1125	2	29	1	2	1	2	1	1	2	1	1	2	2	1	1	1	3	2	3	3	3	3	3	3	3	3	3	3	3	3	3	3	3	3	3	4	4	3	3	4	3	3	3	3	3	3	3	3	3
1126	2	33	3	2	2	3	1	1	2	3	1	2	1	1	2	3	3	2	5	5	5	5	5	5	5	5	3	5	5	5	5	5	5	5	5	5	4	4	3	5	5	5	5	5	5	5	5	5	5
1127	2	48	3	2	1	4	2	2	4	1	1	3	1	1	1	2	3	1	5	5	5	5	5	5	5	5	5	5	5	5	5	1	5	5	5	5	5	5	5	5	5	5	5	5	5	5	5	5	5
1128	2	28	3	1	2	2	1	1	1	1	1	2	1	1	3	3	3	3	3	3	3	3	3	3	3	3	3	3	3	3	3	3	3	3	3	3	3	3	3	3	3	3	3	3	3	3	3	3	3
1129	2	37	3	1	2	2	1	1	3	2	1	1	2	1	1	2	3	1	3	3	2	3	3	3	3	2	3	3	1	1	1	5	1	5	1	2	2	3	3	3	3	3	3	3	4	3	3	2	4
1130	1	36	3	2	2	3	1	1	3	4	1	1	1	2	1	1	3	2	5	4	4	4	4	4	4	5	4	5	3	3	5	5	5	5	4	3	2	2	3	4	1	4	3	3	3	5	3	4	5
1131	2	23	1	1	1	1	1	1	1	1	2	2	2	1	1	1	2	1	5	5	4	5	5	4	5	5	4	5	3	3	5	5	4	4	3	4	4	3	5	5	3	4	3	4	3	4	4	2	5
1132	2	30	3	2	2	2	1	1	2	1	1	2	2	1	1	1	2	3	4	4	4	4	4	4	3	4	4	4	3	4	4	4	4	3	3	4	3	3	3	3	3	4	3	4	3	3	3	4	4
1133	2	30	1	2	2	3	1	1	2	2	1	2	1	1	1	2	2	2	4	4	4	4	4	5	5	5	5	5	3	4	5	5	4	4	4	4	4	3	4	4	4	4	4	4	4	4	5	4	5
1134	2	34	3	2	2	3	1	1	3	1	1	2	1	1	2	2	3	3	4	4	5	5	5	5	5	5	5	5	3	2	3	4	3	3	4	4	3	2	3	4	3	4	4	4	4	4	3	3	4
1135	2	37	3	1	1	2	1	1	3	1	1	1	1	1	1	2	2	3	4	4	4	4	4	4	4	4	4	4	4	4	4	2	4	2	4	4	4	4	4	4	4	4	4	4	4	4	4	4	4
1136	2	24	1	1	1	1	1	1	2	1	1	1	2	1	1	2	3	2	5	5	4	4	4	4	4	5	3	4	2	2	4	4	2	4	3	3	3	2	2	4	3	4	4	4	3	4	4	4	5
1137	2	36	3	2	2	3	1	1	4	3	2	1	1	2	1	1	2	1	5	5	5	5	5	5	5	5	5	5	5	5	5	5	5	1	5	5	5	3	4	5	4	5	5	5	5	5	5	5	5
1138	2	32	3	2	1	2	1	1	3	2	1	2	2	1	1	2	2	2	3	4	3	3	2	3	4	4	2	4	3	2	2	4	4	2	3	3	4	1	3	3	3	2	2	3	2	2	2	2	2
1139	2	28	1	2	2	2	1	1	1	3	1	3	2	1	2	2	2	2	4	4	3	4	4	4	4	4	4	4	4	4	4	2	4	2	4	4	4	4	4	4	4	4	4	4	4	4	4	4	4
1140	2	31	3	2	2	2	1	1	2	3	1	3	1	1	1	2	2	2	5	5	5	5	5	5	5	5	5	5	5	5	5	5	5	3	4	5	5	5	5	5	5	5	5	5	5	5	5	5	5
1142	2	31	3	2	2	3	1	1	2	1	1	2	1	1	2	3	2	3	5	4	4	5	5	5	5	5	4	5	4	3	4	4	4	4	4	5	4	2	3	3	2	4	3	3	3	3	3	3	4
1143	2	36	4	2	2	3	1	1	3	2	1	1	1	1	1	2	3	1	5	5	5	5	5	5	4	5	4	5	5	5	5	5	5	5	5	5	5	3	4	5	5	5	5	5	5	5	5	5	5
1144	2	42	3	1	2	3	1	1	4	2	2	2	2	1	2	2	2	2	5	4	4	4	4	4	5	5	3	5	2	3	4	4	4	2	4	4	4	3	3	3	3	3	3	3	3	3	4	4	4
1145	1	23	1	1	1	1	1	1	1	1	1	3	2	1	1	1	2	3	4	4	4	4	4	4	3	4	3	4	4	4	4	4	4	4	4	3	4	3	3	4	3	4	3	3	4	3	3	4	3
1146	2	39	3	1	1	1	1	1	1	1	2	1	1	1	1	1	2	1	5	5	5	5	5	5	5	5	5	5	5	5	5	5	5	5	5	5	5	5	5	5	5	5	5	5	5	5	5	5	5
1147	2	30	4	2	1	2	1	1	3	1	1	2	1	2	1	1	2	1	5	5	5	5	5	5	5	5	5	5	4	3	5	5	4	4	5	5	5	3	5	5	5	5	5	5	4	5	4	5	5
1148	2	21	1	1	1	1	1	1	1	1	2	1	2	1	1	1	2	2	4	4	4	4	4	4	4	4	3	5	4	4	4	4	4	3	3	3	3	2	3	3	2	3	2	3	3	2	3	2	3
1149	2	24	1	1	2	1	1	1	1	2	1	1	2	1	1	1	2	2	4	4	4	4	4	4	4	4	4	4	4	4	4	2	4	2	4	4	4	4	4	4	4	4	4	4	4	4	4	4	4
1150	2	28	3	2	2	2	1	1	1	1	2	1	2	1	1	1	2	1	5	5	5	5	5	5	5	5	5	5	5	5	5	1	5	1	5	5	5	5	5	5	5	5	5	5	5	5	5	5	5
1151	2	30	3	3	2	2	1	2	1	2	1	3	2	1	1	1	3	3	3	4	4	4	4	4	4	4	4	4	4	4	4	4	4	3	3	4	3	2	2	3	3	3	3	3	3	3	3	3	3
1152	2	31	3	2	1	2	1	1	2	1	1	2	2	1	3	3	2	3	3	3	4	3	3	3	3	3	2	3	3	3	3	3	4	4	2	3	3	2	2	2	1	3	2	2	3	3	3	2	3
1153	2	37	3	2	2	3	1	1	4	3	2	2	1	2	1	1	3	2	5	5	5	5	4	4	5	5	4	4	4	4	4	5	4	4	3	5	5	3	4	4	3	4	4	5	4	4	5	5	5
1154	2	24	1	1	1	1	1	1	1	1	2	2	2	1	1	3	2	2	5	5	3	5	4	4	4	4	4	4	3	3	3	3	3	3	3	3	2	2	2	3	3	3	3	3	3	3	3	3	3
1155	1	24	1	1	2	1	1	1	1	1	1	2	2	1	2	2	2	2	4	4	4	3	3	3	4	4	4	4	4	4	4	4	4	2	4	4	4	2	3	3	3	3	3	3	3	3	3	3	4
1156	2	37	3	1	1	3	1	1	4	1	1	2	1	1	3	3	3	3	4	4	4	4	4	4	4	4	3	4	4	4	4	4	4	4	4	3	3	3	2	3	2	3	3	3	3	3	4	3	4
1157	2	31	3	2	2	1	1	1	2	3	1	2	1	1	1	1	2	2	4	4	4	4	4	4	4	5	4	5	4	4	4	2	4	2	4	4	5	4	4	4	4	4	4	4	4	4	4	4	4
1158	2	24	1	1	1	1	1	1	1	1	1	1	2	1	2	2	2	2	4	3	3	3	3	3	3	3	3	3	3	3	3	3	3	3	3	3	3	3	3	3	3	3	3	3	3	3	3	3	3
1159	2	34	3	2	2	3	2	1	3	2	1	2	1	2	1	1	3	2	4	4	5	5	5	5	4	3	5	4	4	4	4	4	5	4	5	5	4	2	3	5	4	5	4	4	4	4	4	4	5
1160	2	34	3	2	2	3	1	1	3	4	1	2	1	1	1	2	3	2	5	5	4	5	4	5	4	5	4	5	4	4	5	5	5	5	5	4	4	1	3	4	3	5	3	3	3	4	4	4	5
1161	2	28	3	2	2	2	1	1	2	2	1	3	1	1	1	1	3	3	4	4	4	4	4	4	4	4	4	4	3	3	3	3	3	3	3	3	3	3	3	3	3	3	3	3	3	3	3	3	3
1162	2	34	2	2	2	2	1	1	2	2	1	2	1	1	2	2	2	2	3	2	3	2	4	4	4	5	4	5	4	4	4	4	4	4	5	5	4	4	4	4	3	5	5	5	4	4	4	4	5
1163	2	30	3	1	1	1	1	1	2	1	2	2	2	1	2	2	2	2	4	4	4	4	4	4	5	5	4	5	4	3	4	4	4	4	4	3	4	3	4	4	3	4	3	4	3	4	4	4	5
1164	2	22	1	2	2	1	1	1	1	1	1	2	2	1	2	3	2	3	4	4	3	3	3	4	4	4	3	4	4	4	4	3	3	3	3	3	3	3	3	3	2	3	3	3	3	3	3	3	4
1165	2	27	1	2	2	2	1	1	3	2	1	2	1	1	1	2	2	1	5	5	5	5	5	5	5	5	5	5	5	5	5	1	5	1	5	5	5	5	5	5	5	5	5	5	5	5	5	5	5
1166	2	32	3	2	2	2	1	1	3	2	1	2	1	1	1	3	2	2	5	5	5	5	5	5	5	5	5	5	5	5	5	5	5	5	5	5	5	5	5	5	5	5	5	5	5	4	5	5	5
1167	2	52	3	1	1	4	1	2	4	2	2	3	2	1	2	3	2	3	5	5	5	5	4	5	5	5	4	4	3	3	3	4	4	4	4	3	3	3	2	4	3	3	3	3	3	3	3	4	4
1168	2	45	3	2	2	3	1	1	4	2	2	1	1	1	2	3	2	2	5	5	5	5	5	5	5	5	4	5	2	3	5	3	5	4	5	5	3	3	3	5	4	5	5	5	4	4	3	3	5
1169	2	30	3	2	2	2	1	1	3	1	1	2	1	2	1	2	2	3	5	5	5	4	4	5	5	5	5	5	5	3	3	3	3	2	3	5	5	3	3	4	3	4	3	4	3	3	3	2	4
1170	2	29	1	2	2	2	1	1	2	2	1	1	1	1	1	1	2	2	4	4	4	4	4	4	4	4	4	4	4	4	4	5	4	5	4	4	4	3	4	4	4	4	4	4	4	4	4	4	4
1171	1	25	1	2	2	2	1	1	1	2	1	3	2	1	1	1	2	1	5	5	5	5	5	5	5	4	5	5	5	5	5	5	5	5	5	5	5	4	5	5	5	5	5	5	5	5	5	4	5
1172	2	30	3	2	2	2	1	1	2	3	1	2	1	1	2	2	2	3	5	5	5	5	5	5	4	5	5	3	5	5	5	5	5	5	5	5	5	5	5	4	4	4	4	5	5	5	5	5	5
1173	2	25	1	2	1	1	1	1	1	1	2	2	2	1	1	1	2	2	5	5	4	4	4	4	4	5	4	5	3	3	4	4	3	4	4	4	4	4	4	4	3	4	4	4	4	4	4	4	4
1174	2	23	1	2	1	1	1	1	1	1	2	1	2	1	1	2	2	2	4	4	4	3	4	4	4	4	4	4	3	2	3	3	3	3	4	3	3	1	3	2	2	4	3	4	3	4	4	3	4
1175	2	35	3	2	2	3	1	2	3	3	1	2	1	1	2	2	2	3	5	5	5	5	5	4	5	4	3	5	5	4	4	4	4	4	4	5	3	1	4	5	4	4	2	3	4	3	4	4	5
1176	2	34	3	2	1	3	1	2	3	2	1	2	1	1	2	2	3	3	4	4	4	4	4	4	4	4	4	4	2	4	4	3	4	4	4	4	3	3	3	3	3	3	3	3	3	3	3	4	5
1177	2	27	1	1	1	1	1	1	2	1	1	2	2	1	2	2	3	1	5	5	5	5	5	5	5	5	5	5	5	5	5	1	5	1	5	5	5	5	5	5	5	5	5	5	5	5	5	5	5
1178	2	21	1	1	2	1	1	1	1	1	1	1	2	1	2	2	2	2	4	4	3	3	3	3	3	3	3	3	3	2	4	4	4	4	4	3	3	3	3	3	3	3	3	3	3	3	3	3	3
1179	2	30	3	1	1	2	2	1	2	2	2	2	1	2	2	3	2	2	3	3	3	4	3	3	4	4	4	4	4	3	3	3	3	3	3	3	3	3	3	3	3	3	3	3	3	3	3	3	3
1180	2	27	1	1	1	2	1	1	1	1	2	2	1	1	2	1	2	2	4	4	4	4	4	4	4	4	4	4	4	4	4	2	5	2	4	4	4	4	4	4	4	4	4	4	4	4	4	4	4
1181	2	37	3	2	2	3	1	2	4	2	2	1	1	2	1	1	2	2	4	4	5	5	4	5	5	5	5	5	3	4	5	5	5	2	5	4	4	3	4	3	3	4	3	5	4	4	4	4	5
1182	2	27	1	1	1	1	1	1	2	1	2	2	2	1	2	2	2	3	5	5	4	4	4	4	3	4	4	4	3	3	4	3	3	3	3	4	4	3	4	4	3	3	3	3	3	3	3	3	3
1183	2	28	3	2	2	2	1	1	2	2	1	2	1	2	1	1	3	3	3	3	3	4	4	4	4	4	4	4	3	4	3	3	3	4	3	4	4	2	2	4	4	3	3	3	3	3	4	3	3
1184	2	43	3	2	2	3	1	2	4	1	2	2	1	2	1	1	2	1	5	5	4	5	4	5	5	5	5	5	5	5	5	5	5	5	5	5	5	3	5	5	5	5	5	5	3	3	3	5	5
1185	2	25	1	2	2	1	1	1	2	1	1	2	2	1	2	3	3	3	3	3	3	3	3	3	3	3	3	3	4	4	4	2	4	2	4	4	4	4	4	4	4	4	4	4	3	3	3	3	3
1186	2	34	3	2	2	3	1	1	3	3	2	2	1	1	1	1	2	1	5	5	5	5	5	5	5	5	5	5	5	5	5	1	5	1	5	5	5	5	5	5	5	5	5	5	5	5	5	5	5
1187	2	21	1	1	2	1	1	1	1	1	1	3	2	1	2	2	2	2	4	4	4	4	4	4	4	4	4	4	3	3	3	3	3	3	3	4	4	3	3	4	4	4	4	4	4	4	4	4	4
1188	2	28	3	1	2	2	1	1	2	1	2	2	2	1	2	1	2	1	4	4	4	4	3	4	4	4	2	4	4	4	4	5	4	4	4	4	4	4	4	4	4	4	4	4	4	4	4	4	4
1189	2	25	2	2	1	1	1	1	1	1	1	2	2	3	2	2	2	2	4	5	5	4	4	4	4	4	4	4	3	3	3	3	4	3	4	4	4	3	4	5	4	4	4	5	4	5	4	3	3
1190	2	29	3	2	2	2	1	1	2	2	1	2	1	3	1	2	3	2	5	5	5	5	4	5	5	5	5	5	3	3	4	4	4	4	5	4	3	3	2	3	2	4	4	4	3	3	3	3	3
1191	2	41	3	2	2	3	1	1	3	1	1	3	1	2	2	3	2	1	4	4	4	5	5	5	5	5	5	5	5	5	5	1	5	1	5	5	5	3	3	3	3	3	3	3	5	5	5	4	4
1192	2	33	2	1	2	2	1	1	2	1	2	2	2	1	2	2	2	2	4	4	4	4	4	4	4	4	4	4	4	4	4	2	4	3	4	4	3	3	3	3	3	3	3	3	3	3	3	3	3
1193	2	27	1	2	1	2	1	1	1	1	1	2	2	1	2	2	2	3	4	4	5	4	4	4	4	4	4	4	5	5	5	4	4	2	5	4	4	4	4	4	4	4	3	3	4	4	4	3	3
1194	2	44	3	2	1	3	2	2	4	1	2	1	1	2	1	1	2	1	5	5	5	5	5	5	4	5	3	4	4	4	4	2	4	5	5	5	5	4	5	5	5	5	5	5	5	5	5	5	5
1195	2	30	3	2	1	3	1	1	1	1	1	2	2	1	3	3	2	2	5	5	5	5	5	5	4	5	5	5	5	5	5	1	5	1	5	5	5	5	5	5	5	5	5	5	5	5	5	5	5
1196	2	47	3	1	1	3	1	1	4	1	2	2	2	1	1	2	3	3	5	5	5	5	5	5	5	4	5	4	2	2	2	4	2	2	4	5	5	3	4	3	3	2	2	3	2	2	2	2	3
1197	2	36	3	2	2	3	1	2	3	2	2	1	1	1	1	1	2	1	5	5	5	5	5	5	4	5	4	5	5	5	5	5	5	1	5	5	5	5	5	5	5	5	5	5	5	5	5	5	5
1198	2	34	3	2	2	2	1	1	3	1	1	1	1	1	1	2	3	3	2	3	3	2	2	3	3	3	3	3	3	3	3	3	3	3	3	3	3	3	3	3	3	3	3	3	3	3	3	3	3
1199	2	25	1	1	2	1	1	1	1	1	1	2	2	1	1	2	2	2	4	4	4	4	4	4	4	4	4	4	3	4	4	4	4	4	4	4	4	3	3	3	4	3	3	3	3	3	3	3	4
1200	2	24	1	1	2	1	1	1	1	1	1	2	2	1	2	3	2	2	4	5	4	5	5	5	5	5	5	5	1	1	5	5	5	3	5	5	4	2	4	4	4	4	4	4	4	5	4	5	4
1201	2	31	3	1	1	2	1	2	2	1	1	2	2	1	1	2	2	3	4	4	3	4	3	4	3	3	3	5	2	1	3	3	3	4	3	3	2	2	1	4	1	3	3	3	2	2	2	3	3
1202	2	35	4	1	2	2	1	1	3	1	1	2	1	2	2	2	3	2	5	5	5	5	4	5	5	5	5	5	4	4	5	5	4	4	3	4	4	3	4	5	5	3	3	3	4	3	4	4	5
1203	2	41	3	2	1	1	1	1	3	1	1	2	1	1	1	3	3	3	5	5	5	5	4	5	5	5	5	5	5	3	3	3	3	3	3	5	5	3	3	4	4	4	3	5	3	3	3	3	5
1204	2	34	3	2	2	2	1	1	3	2	1	2	1	1	2	3	3	2	5	5	5	5	5	5	5	5	5	5	1	1	5	5	5	5	5	5	4	1	4	5	5	5	5	5	5	5	5	5	5
1205	2	44	3	1	1	3	1	1	4	2	2	1	1	1	1	1	2	1	5	5	5	5	5	5	5	5	5	5	5	5	5	5	5	4	5	5	5	5	5	5	5	5	5	5	5	5	5	5	5
1206	2	45	3	1	2	3	1	1	4	2	2	1	1	1	1	2	2	1	5	5	5	5	5	5	5	5	5	5	3	4	4	4	4	3	4	5	1	5	5	5	4	4	4	4	4	4	5	5	5
1207	2	39	3	1	1	1	2	1	3	1	2	2	2	1	1	1	2	1	4	4	4	4	4	4	4	4	4	4	4	4	4	2	4	2	4	4	4	4	4	4	4	4	4	4	4	4	4	4	4
1208	2	35	3	2	1	2	1	1	2	1	2	3	2	1	2	2	2	3	3	3	3	3	3	3	3	3	3	3	2	1	4	4	5	3	3	3	3	3	3	3	3	3	3	3	3	3	3	3	3
1209	2	42	3	2	2	3	2	1	4	2	2	2	1	1	1	1	3	2	5	5	5	5	5	5	4	5	4	4	5	5	5	5	5	1	5	5	5	5	5	5	5	5	5	5	4	4	4	4	4
1210	2	44	3	2	1	3	1	1	4	2	2	2	2	1	1	1	2	1	5	5	5	5	5	5	5	4	5	5	3	5	5	5	5	3	5	5	5	3	3	3	3	5	5	5	5	5	5	5	5
1211	2	44	3	1	1	2	1	1	4	1	1	2	1	1	1	2	2	2	5	5	5	5	5	5	5	5	5	4	3	5	5	5	3	5	5	5	5	5	3	5	5	5	5	5	5	5	5	5	5
1212	2	23	1	1	1	1	1	1	1	1	2	1	2	1	2	2	2	2	4	4	4	4	4	4	4	4	4	4	4	4	4	2	5	1	5	4	4	4	5	4	4	4	4	4	4	4	4	4	4
1213	2	27	2	2	1	2	1	1	2	1	2	2	2	1	1	1	3	2	4	4	4	4	4	4	4	4	4	4	4	4	4	4	4	4	4	4	4	4	4	4	4	4	4	4	4	4	4	4	4
1214	1	34	3	2	2	3	1	1	3	4	1	3	1	2	2	2	3	2	4	4	4	3	3	4	4	4	4	4	4	4	4	4	4	2	5	3	3	3	4	3	3	3	3	4	4	4	4	4	4
1215	2	34	3	2	2	3	1	1	3	3	1	1	1	1	2	2	3	2	5	5	5	5	4	4	5	5	5	5	4	4	4	5	4	4	5	5	5	3	5	5	5	5	5	5	5	5	5	5	5
1216	2	26	1	2	2	2	1	1	2	2	1	2	1	1	2	2	3	2	4	4	4	4	4	4	4	4	4	4	4	4	4	4	4	4	4	3	3	4	3	4	4	4	4	4	4	4	4	4	4
1217	2	34	3	2	2	3	1	1	2	2	2	2	1	1	1	2	3	2	5	5	5	5	4	5	4	5	4	4	2	4	5	5	4	4	5	4	4	3	3	2	2	2	2	3	3	3	3	3	3
1218	2	37	3	2	2	3	1	1	4	2	2	2	1	1	2	2	2	1	5	5	5	5	5	5	5	5	5	5	5	5	5	5	5	3	5	5	5	5	5	3	4	3	3	3	3	3	3	3	3
1219	2	26	1	1	1	2	1	1	2	1	2	2	2	1	2	2	2	2	4	4	4	4	4	4	4	4	4	4	4	4	4	4	4	4	4	4	4	3	3	2	2	3	3	3	3	3	3	4	4
1220	2	37	3	2	1	3	1	2	3	1	1	2	2	1	2	2	2	3	5	5	4	4	3	5	5	5	4	5	3	3	3	3	4	3	4	4	3	3	4	4	4	4	4	4	4	4	4	4	4
1221	2	27	1	1	1	2	1	1	2	1	1	3	2	1	1	2	3	2	5	5	5	5	5	5	5	5	5	5	3	3	4	4	3	3	3	4	4	3	3	4	3	3	3	3	3	3	3	3	3
1222	2	30	1	2	2	1	1	1	2	2	1	2	2	1	1	1	3	2	5	5	4	4	5	5	5	5	5	5	5	5	5	1	5	1	5	5	5	5	5	5	5	5	5	5	5	5	5	5	5
1223	2	33	3	1	2	1	1	1	2	1	2	2	2	1	2	3	3	5	4	4	4	4	3	4	4	4	4	3	3	3	1	1	3	3	3	4	3	1	1	3	3	1	3	1	3	4	3	3	3
1224	2	30	3	2	1	1	1	1	2	1	2	2	1	2	1	1	2	2	5	5	4	5	4	4	4	4	4	4	4	4	4	4	3	4	4	4	4	3	4	4	4	4	4	4	4	4	4	4	4
1225	2	22	1	1	1	1	1	1	1	1	1	2	2	1	1	2	3	3	5	5	4	4	4	4	4	4	3	4	3	3	4	4	4	3	4	4	3	2	2	2	2	3	2	2	3	2	2	2	3
1226	2	37	3	2	2	2	1	1	4	2	2	2	1	1	2	1	2	2	5	5	5	5	4	4	4	4	4	4	3	3	4	3	3	3	3	3	3	3	3	3	3	3	3	3	3	3	3	4	4
1227	2	31	3	2	2	2	1	1	2	2	2	2	1	1	1	2	3	2	3	4	3	4	4	4	4	4	4	4	4	4	4	4	4	4	4	3	3	2	2	4	4	3	3	3	3	3	3	3	3
1228	2	25	1	1	2	1	1	1	1	2	1	2	2	1	2	3	3	1	5	5	4	5	4	4	4	5	4	5	5	5	5	5	5	5	5	5	4	3	3	4	3	3	3	3	4	4	4	4	4
1229	2	29	1	2	2	2	1	1	2	2	1	2	1	1	2	2	3	4	5	5	5	5	3	4	5	5	5	5	4	4	4	3	4	3	3	5	3	2	2	2	2	2	2	2	4	3	3	3	3
1230	2	22	1	1	2	1	1	1	1	1	1	2	2	1	1	2	2	1	5	5	5	5	5	5	5	5	5	5	4	5	5	5	5	5	5	5	5	5	5	5	5	5	4	5	5	5	3	4	4
1231	2	30	3	2	2	2	1	1	2	1	2	2	1	1	1	2	2	1	5	5	5	5	5	5	5	5	5	5	5	5	5	5	5	5	5	5	5	5	5	5	5	5	4	5	5	4	5	4	5
1232	2	26	1	2	1	2	1	1	2	1	1	2	1	1	2	3	3	1	5	5	5	5	4	5	5	5	4	5	5	5	5	1	4	1	5	5	3	1	1	1	1	1	1	1	2	2	2	2	5
1233	2	52	3	2	2	4	1	2	4	3	1	3	1	1	1	1	3	2	5	5	5	5	4	5	5	5	4	5	5	5	5	5	5	5	5	4	5	4	5	4	3	5	4	5	4	5	5	5	5
1234	2	32	2	2	2	3	1	1	3	1	2	2	1	1	2	1	2	2	4	4	4	4	4	4	4	4	4	4	4	3	4	4	3	3	3	4	4	3	4	4	4	4	4	4	4	4	4	4	4
1235	2	53	3	1	2	3	1	2	4	2	2	2	1	1	2	3	3	2	4	5	4	5	5	5	5	5	5	5	5	5	3	5	5	5	5	3	4	1	3	4	3	2	3	4	2	2	3	3	5
1236	2	28	3	1	1	1	1	1	2	1	2	1	2	1	1	2	2	1	5	5	4	4	4	5	5	4	4	4	4	5	5	5	5	4	5	4	4	4	4	5	5	4	4	4	4	4	4	4	4
1237	2	23	1	1	1	1	1	1	1	1	1	2	2	1	1	1	2	3	3	3	3	3	3	3	3	3	2	3	3	3	3	3	3	3	2	3	3	3	3	3	2	2	2	2	3	2	2	2	3
1238	2	50	3	2	2	3	1	1	4	2	2	1	1	1	1	3	3	2	5	5	5	5	5	5	5	5	4	5	5	5	5	5	5	5	5	5	5	4	5	5	4	5	5	5	5	5	5	4	4
1239	2	37	3	1	1	2	1	1	3	2	2	2	2	3	1	1	2	1	5	3	5	4	4	5	5	5	5	5	5	5	5	5	5	5	5	5	5	5	5	5	5	5	5	5	4	4	5	5	5
1240	2	36	3	2	2	3	1	1	3	1	1	2	1	1	2	2	2	1	5	4	4	5	5	5	5	5	5	5	5	5	5	5	5	5	5	5	5	5	5	5	5	5	5	5	5	5	4	5	5
1241	2	53	3	1	2	3	1	2	4	2	2	2	1	1	1	2	2	2	5	4	5	5	5	5	5	5	4	5	4	5	5	5	4	2	5	4	4	4	3	3	3	4	3	5	4	4	4	5	3
1242	2	35	3	2	2	3	1	1	3	4	1	2	1	2	2	2	3	2	3	3	4	5	4	4	4	4	4	4	4	4	4	3	4	3	4	4	4	2	2	4	4	3	3	3	3	3	3	3	3
1243	2	50	3	1	1	4	1	2	4	3	2	2	2	1	3	3	2	3	5	5	5	5	5	5	5	5	5	5	4	5	5	5	5	4	5	5	5	4	5	4	3	4	3	3	3	3	3	4	5
1244	2	28	3	1	1	2	1	1	2	1	1	2	2	1	1	3	3	2	3	3	3	3	3	3	3	3	2	3	4	3	4	4	4	3	4	4	4	3	4	3	3	4	4	4	4	4	4	4	4
1245	2	27	1	1	2	1	1	1	1	1	1	1	2	1	2	2	2	2	4	4	4	4	4	4	4	4	2	4	4	4	4	4	4	4	4	4	3	3	3	4	3	4	3	4	4	4	4	3	3
1246	2	29	3	2	2	2	1	1	2	2	2	2	1	2	1	1	3	2	5	4	4	4	4	4	4	5	4	4	3	3	3	3	3	3	3	3	4	3	3	4	3	3	3	3	3	2	2	3	4
1247	2	31	1	2	1	2	2	1	3	2	2	2	1	2	2	2	3	3	4	4	4	4	4	4	4	5	3	4	4	4	3	2	3	1	3	4	3	1	3	4	4	3	2	2	3	3	3	3	3
1248	2	22	1	1	1	1	1	1	1	1	1	2	2	1	2	2	2	3	4	4	4	3	4	3	4	4	3	4	4	3	3	3	3	3	3	4	3	2	3	3	3	3	3	3	3	3	3	3	3
1249	2	29	1	1	1	1	1	1	1	1	2	2	2	1	1	1	2	2	5	4	3	4	3	3	3	3	3	3	3	4	4	4	4	4	4	3	3	3	3	3	3	3	3	3	3	3	3	3	3
1251	2	26	1	1	2	2	1	1	2	1	2	3	2	1	1	1	3	3	5	4	5	5	4	5	5	5	5	5	4	4	4	4	5	5	5	5	5	3	4	4	4	4	4	4	4	4	4	4	4
1252	2	27	2	2	1	1	1	1	2	1	1	2	2	1	1	1	3	1	5	5	5	5	5	5	5	5	5	5	3	3	3	3	3	3	3	4	4	3	3	3	3	3	3	3	3	3	3	3	3
1253	2	24	1	2	1	1	1	1	1	1	1	3	2	1	2	3	2	2	4	4	4	4	4	4	4	4	3	4	3	3	5	4	4	3	4	4	4	1	3	3	3	4	3	4	3	4	4	4	4
1254	2	34	3	2	1	3	1	1	3	1	1	1	1	1	1	1	2	1	5	5	5	5	5	5	5	5	5	5	5	5	5	4	4	4	5	5	5	4	5	5	5	5	5	5	5	5	5	5	5
1255	2	50	3	1	1	4	1	2	4	2	2	2	2	1	2	3	3	3	4	4	4	4	4	4	4	4	4	4	3	3	3	3	3	3	3	4	3	2	2	3	3	2	3	2	2	2	2	2	4
1256	2	37	3	2	2	3	1	2	3	2	2	2	1	2	1	1	3	2	4	4	4	5	4	4	5	5	5	5	4	4	3	3	4	3	3	4	3	2	2	2	2	4	3	3	2	3	4	4	4
1257	2	29	1	2	1	2	1	1	3	2	1	2	1	1	2	2	3	2	3	4	4	5	3	4	4	4	4	4	4	4	4	3	4	3	3	5	4	2	2	5	4	3	3	4	3	3	3	3	3
1258	2	32	3	2	1	2	1	1	2	1	2	2	2	1	2	2	2	2	5	5	4	5	4	4	4	4	3	4	4	4	3	3	3	3	3	4	4	3	3	3	3	3	3	3	3	3	3	3	3
1259	1	21	1	1	1	1	1	1	1	1	2	1	1	1	1	1	2	1	5	5	5	4	4	5	4	5	3	5	5	5	5	1	5	1	5	5	5	5	5	5	5	5	5	5	5	5	5	5	5
1260	2	32	4	1	1	2	1	1	2	1	1	2	1	1	2	3	2	3	4	4	4	5	4	4	5	5	5	3	4	4	4	4	4	4	4	4	4	3	3	5	3	4	4	4	4	4	3	4	4
1261	2	30	3	2	2	3	1	1	3	2	2	2	1	1	1	2	3	1	5	5	5	5	4	4	5	5	5	4	4	3	3	3	3	3	3	4	4	3	3	4	3	4	3	4	4	4	4	4	4
1262	2	24	1	1	1	1	1	1	1	2	1	2	2	1	2	3	3	3	3	3	3	3	3	3	4	4	4	4	3	3	4	4	4	3	4	3	2	2	3	3	3	4	3	3	3	3	3	3	3
1263	2	32	3	2	1	2	1	1	2	1	1	2	2	1	1	3	3	3	5	5	4	5	5	5	5	5	1	5	5	5	5	5	5	5	5	2	2	3	4	4	4	4	4	4	4	4	4	4	4
1264	2	29	3	2	2	2	1	1	3	2	1	2	1	1	2	2	3	5	4	4	4	4	3	4	4	4	3	3	3	3	3	2	3	3	3	3	2	1	2	2	3	4	2	3	3	3	3	3	3
1265	2	31	3	2	2	2	1	1	2	1	1	2	2	1	3	2	3	3	4	4	4	3	4	4	4	4	4	4	4	4	4	2	4	2	4	3	2	3	3	3	3	3	3	3	2	2	1	2	3
1266	2	28	3	2	2	2	1	1	2	2	2	2	1	2	2	2	2	2	5	5	5	5	4	4	4	5	5	5	4	5	4	4	4	3	4	4	3	3	3	5	5	5	5	5	4	4	4	4	4
1267	1	21	1	1	1	1	1	1	1	1	1	1	1	1	1	1	3	1	3	3	5	5	5	5	5	5	5	5	5	5	5	1	5	1	5	5	5	5	5	5	5	5	5	5	5	5	5	5	5
1268	2	32	3	2	2	3	1	2	2	1	2	2	1	1	2	3	2	3	4	4	4	4	4	4	4	4	4	4	4	4	4	4	4	4	4	4	4	3	4	3	3	4	4	4	4	4	4	4	5
1269	2	37	4	2	2	2	1	1	3	1	1	2	1	1	2	2	3	3	4	4	4	4	3	3	3	3	3	3	4	4	4	2	4	2	4	3	3	3	3	3	3	3	3	3	3	3	3	3	3
1270	2	25	1	2	2	2	1	1	1	1	1	3	2	1	3	3	3	4	3	3	3	3	3	3	3	3	3	3	3	3	3	3	3	3	3	3	2	2	2	2	2	2	2	2	3	3	3	3	3
1271	2	36	3	2	1	3	1	1	3	2	2	2	1	1	1	1	2	1	5	5	5	5	5	5	5	5	5	5	5	5	5	5	5	5	5	5	5	4	5	5	5	5	5	5	5	5	5	5	5
1272	2	25	1	2	2	2	1	1	1	1	1	3	2	1	3	3	3	5	3	3	3	3	3	3	3	3	3	3	3	3	3	3	3	3	3	3	2	2	2	2	2	2	2	2	3	3	3	3	3
1273	2	29	1	2	2	2	1	1	3	2	1	1	2	1	1	1	3	2	3	4	4	4	4	4	4	4	4	4	4	3	4	3	4	3	4	4	3	2	2	3	3	3	3	2	4	4	4	4	4
1274	2	31	3	2	1	3	1	2	2	1	1	2	1	2	2	3	2	3	4	4	4	4	4	4	4	4	4	4	4	4	4	2	4	2	4	2	3	2	2	4	4	4	4	4	4	4	4	4	4
1275	2	27	2	1	1	2	1	1	2	1	1	2	2	1	1	3	3	2	5	5	4	5	4	4	4	4	4	4	4	4	4	3	4	3	4	4	4	3	3	4	3	4	3	3	3	3	3	2	3
1276	1	37	3	2	2	3	1	1	3	2	1	3	1	2	1	2	3	3	3	3	3	2	3	3	3	3	3	3	4	4	3	4	2	4	2	4	3	1	1	1	2	1	1	1	2	2	2	2	2
1277	2	37	3	2	2	3	2	2	4	3	2	3	1	2	1	1	3	2	4	4	4	4	4	4	4	4	4	4	4	4	4	5	4	4	4	4	4	3	4	4	4	4	4	4	4	4	4	4	4
1278	2	37	3	2	1	3	1	2	4	2	2	2	1	2	2	3	2	3	4	4	4	4	3	4	4	4	4	4	4	4	4	4	4	4	4	4	3	2	2	3	2	3	3	3	3	3	3	3	4
1279	2	47	3	1	1	1	1	2	2	1	1	1	2	1	2	2	2	2	5	5	5	5	5	5	5	5	5	5	5	5	5	4	5	5	5	5	5	5	5	5	5	5	5	5	5	5	5	5	5
1280	2	38	3	2	2	3	1	1	4	4	1	2	1	2	1	1	2	2	5	5	5	5	5	5	5	5	5	5	5	5	5	5	5	1	5	5	4	4	5	5	4	5	5	5	5	5	5	4	5
1281	2	31	1	2	2	2	1	1	2	2	1	1	1	2	1	1	2	1	5	5	5	5	5	5	5	5	5	5	4	4	4	5	4	5	5	4	4	3	4	4	3	4	4	4	4	4	4	4	4
1282	2	30	2	2	2	1	1	2	1	1	1	2	2	1	1	1	3	2	5	5	5	5	5	5	5	5	5	5	5	5	5	1	5	1	5	5	5	5	5	5	5	5	5	5	5	5	5	5	5
1283	2	35	3	2	2	3	1	2	4	2	1	2	2	3	2	2	3	2	5	5	5	5	3	5	5	5	5	5	1	1	2	3	4	3	3	5	5	3	1	1	1	1	1	2	3	4	3	3	4
1284	2	31	3	2	2	3	1	2	3	2	1	1	1	2	3	3	3	3	4	4	4	3	3	4	4	4	4	3	3	3	3	3	3	3	3	4	3	2	3	3	3	2	3	3	3	3	3	3	3
1285	2	27	3	2	2	2	1	1	2	1	2	2	2	1	2	2	2	2	5	5	4	5	3	5	5	5	5	5	3	3	3	3	3	3	3	4	4	3	2	4	3	3	3	3	3	3	3	3	3
1286	2	32	1	2	1	2	1	1	3	1	1	2	1	1	1	2	2	3	4	4	4	4	4	4	4	4	4	4	3	3	3	3	3	3	3	4	3	3	3	3	3	3	3	3	3	3	3	3	3
1287	2	46	3	1	1	3	3	2	4	2	2	1	2	1	1	1	2	2	5	5	5	5	5	5	5	5	5	5	5	5	5	4	5	3	5	5	5	5	5	5	5	5	5	5	5	5	5	5	5
1288	2	34	1	2	2	3	1	1	3	2	1	2	1	1	2	2	2	3	4	2	4	4	4	4	3	4	3	5	4	4	4	5	4	3	4	3	3	2	1	3	3	2	2	2	2	2	3	3	4
1289	2	44	2	1	2	3	1	1	4	2	2	1	2	1	1	1	2	1	5	5	5	5	5	5	5	5	5	5	4	5	5	5	5	5	5	5	5	5	5	5	5	5	5	5	5	5	5	5	5
1290	2	36	3	2	2	2	1	1	3	2	1	2	2	1	2	2	2	3	4	4	4	4	4	4	4	4	4	4	3	3	3	3	3	3	3	3	3	3	3	3	3	3	3	3	3	3	3	3	3
1291	2	29	3	2	2	3	1	1	2	2	2	2	1	2	1	1	2	1	4	4	4	4	4	4	4	4	4	4	4	4	4	5	4	5	4	4	4	2	4	4	4	4	4	4	4	4	4	4	4
1292	2	26	3	1	2	2	1	1	2	1	1	2	2	1	1	2	2	1	5	5	5	5	5	5	5	5	5	5	5	4	5	1	5	2	5	5	5	3	4	4	3	5	3	5	5	5	4	5	5
1293	2	32	1	2	2	3	1	1	3	2	1	2	1	1	1	2	2	3	4	4	4	4	4	4	4	4	4	4	3	3	3	3	3	3	3	4	4	3	3	3	3	3	3	3	3	3	3	3	3
1294	2	25	1	1	1	1	1	1	1	1	1	2	1	1	1	2	2	2	5	5	5	5	5	5	5	5	5	5	5	5	5	1	5	1	5	5	5	5	5	5	5	5	5	5	4	4	4	5	5
1295	2	25	2	2	2	2	1	1	2	2	1	2	1	1	3	3	2	4	4	4	3	3	3	3	4	5	3	3	4	2	3	2	3	3	3	2	3	3	3	4	3	3	3	3	2	2	2	2	4
1296	2	22	1	1	2	2	2	1	3	1	2	2	2	3	2	2	3	3	3	5	4	5	3	4	5	5	5	5	5	3	3	3	3	5	2	4	3	2	2	5	3	1	3	3	3	3	3	3	3
1297	2	30	3	2	1	2	1	2	3	2	2	1	1	1	1	1	2	3	5	5	5	5	5	5	5	5	5	5	5	5	5	1	5	1	5	5	5	5	5	5	5	5	5	5	5	5	5	5	5
1298	2	27	2	2	2	2	1	1	1	1	1	2	2	1	1	2	3	1	5	5	5	5	5	5	5	5	5	5	5	5	5	5	5	5	5	5	4	1	5	5	5	5	4	5	1	3	3	3	5
1299	2	29	2	2	1	2	1	2	2	1	1	1	1	1	1	2	2	2	5	5	5	4	4	5	5	5	4	5	5	5	5	1	5	1	5	5	5	5	5	5	5	5	5	5	5	5	5	5	5
1300	2	46	3	1	2	3	2	1	4	1	2	2	1	1	2	2	2	3	3	3	5	5	3	5	5	5	3	5	3	2	3	3	4	4	3	4	3	1	2	5	5	3	3	3	2	3	3	4	5
1301	2	42	3	1	1	2	1	1	4	2	2	1	1	1	1	1	2	1	4	4	4	4	5	4	4	4	3	5	3	3	4	5	4	2	4	4	4	4	4	4	4	4	4	4	3	3	3	3	4
1302	2	39	3	2	2	3	1	2	4	2	2	2	1	1	2	2	1	3	5	5	5	5	5	5	5	5	5	5	4	5	5	5	5	5	5	4	5	4	5	4	4	5	4	5	4	4	4	4	5
1303	2	39	3	2	2	3	1	2	4	4	1	2	1	1	2	2	2	3	4	3	4	4	3	4	4	4	4	3	4	4	3	3	4	3	3	4	2	2	2	4	4	3	3	3	3	3	3	4	4
1304	2	28	3	2	1	1	1	2	2	1	1	1	1	1	3	3	3	1	5	5	5	5	1	5	5	5	5	5	5	5	5	5	5	5	5	5	4	3	3	4	3	5	4	4	5	5	3	5	5
1305	2	27	1	1	1	1	1	1	1	1	1	3	1	2	1	2	2	1	5	5	4	4	4	4	4	4	4	4	4	3	4	2	4	2	4	4	3	4	4	4	4	4	4	4	4	4	3	4	4
1306	2	33	3	2	2	3	1	1	3	2	1	2	1	3	1	3	3	2	4	4	4	4	4	4	4	4	4	4	3	3	3	3	3	3	3	4	4	2	2	2	2	3	4	3	3	2	2	2	2
1307	2	29	3	2	1	2	1	2	3	1	1	1	1	2	1	2	2	2	5	5	5	5	3	5	5	5	5	5	4	4	4	3	3	3	4	5	5	3	3	5	4	5	4	4	4	4	4	4	4
1308	2	29	3	2	1	2	2	1	3	1	1	2	1	1	1	1	2	1	4	4	4	4	4	4	4	4	4	5	2	3	3	4	3	3	3	3	3	2	3	3	3	4	3	3	3	3	3	3	5
1309	2	25	2	1	1	2	1	1	1	1	1	1	1	1	1	1	2	2	5	5	5	5	5	5	5	5	5	5	5	5	5	1	5	1	5	5	5	5	5	5	5	5	5	5	4	5	5	5	4
1310	2	27	1	2	1	2	2	2	2	2	2	1	1	2	2	3	3	2	5	5	4	3	4	5	5	5	5	5	5	3	3	4	3	3	3	3	3	5	3	5	5	5	3	3	5	5	5	5	5
1311	2	37	3	2	2	3	1	2	3	2	2	2	1	3	2	1	3	3	5	5	4	5	5	5	5	5	5	5	3	3	3	4	4	3	3	5	5	5	5	5	5	4	3	4	4	4	4	4	4
1312	2	23	1	1	1	1	1	1	1	1	1	1	1	1	1	1	1	1	5	5	5	5	5	5	5	5	5	5	5	5	5	5	5	5	5	5	5	5	5	5	5	5	5	5	5	5	5	5	5
1313	2	31	3	2	1	2	1	1	3	1	1	1	2	1	1	2	2	2	5	5	4	4	4	5	4	5	4	4	5	5	5	5	5	5	5	5	5	4	4	5	4	4	4	4	4	4	4	4	5
1314	2	42	3	1	1	3	2	2	4	2	2	2	1	1	1	2	2	3	5	5	4	3	4	5	5	5	5	5	5	5	5	5	5	5	5	4	5	4	4	5	4	5	5	5	5	4	4	5	5
1315	2	25	1	1	2	2	1	1	1	2	1	2	2	1	2	3	3	3	2	3	3	4	3	4	3	3	3	4	4	4	4	3	4	2	4	4	4	4	2	3	3	2	2	2	3	3	3	3	3
1316	2	23	1	1	1	2	1	1	1	1	1	2	2	1	1	1	3	1	5	5	5	5	5	5	5	5	5	5	3	3	3	4	3	3	3	3	3	3	3	5	3	3	3	3	3	3	3	3	3
1317	2	32	3	1	1	2	1	1	1	1	2	2	2	1	1	2	2	3	4	4	4	4	4	4	4	4	4	4	4	4	3	3	3	3	3	4	4	3	4	4	3	4	4	4	4	4	4	4	3
1318	2	33	3	2	2	3	1	1	2	2	1	1	1	1	1	1	2	1	5	5	5	5	5	5	5	5	5	5	5	5	5	1	5	1	5	5	5	5	5	5	5	5	5	5	5	5	5	5	5
1319	2	28	3	1	1	2	1	1	2	1	1	1	1	1	2	2	2	2	5	3	5	4	4	4	4	4	4	4	4	4	4	2	4	2	4	4	4	4	4	4	4	4	4	4	4	4	4	4	4
1320	2	28	1	1	1	1	1	1	2	1	1	1	1	1	1	2	2	3	4	4	4	4	4	4	4	4	4	4	4	4	4	2	4	2	4	4	4	4	4	4	4	4	4	4	4	4	4	4	4
1321	2	33	3	2	1	2	1	2	2	2	1	1	1	1	1	1	2	2	5	4	4	3	3	5	4	5	4	4	5	5	5	5	5	5	5	4	4	4	5	5	4	5	5	5	5	5	5	5	5
1322	2	29	3	2	2	2	1	1	3	2	1	2	1	2	2	2	2	2	4	4	5	5	4	4	4	4	3	4	4	4	4	4	4	4	4	4	3	4	4	4	4	4	4	4	4	4	4	4	4
1323	2	30	2	2	2	2	1	1	2	1	1	2	2	1	1	1	3	2	5	5	5	5	5	5	5	5	5	5	4	4	5	2	4	2	4	5	5	5	5	5	5	5	5	5	5	5	5	5	5
1324	2	38	3	2	2	3	1	1	4	2	1	1	1	2	1	1	2	1	5	5	5	5	5	5	5	5	5	5	5	5	5	5	5	5	5	4	5	4	4	4	5	5	4	4	4	4	4	5	4
1325	2	30	1	2	1	1	1	1	2	1	1	2	1	1	2	2	2	2	5	5	4	4	4	4	4	4	2	4	3	3	3	4	4	3	4	4	4	4	4	4	3	4	4	4	5	4	4	4	5
1326	2	34	1	2	1	3	1	2	3	2	1	2	1	1	2	3	2	2	5	5	4	5	4	5	5	5	5	5	4	4	4	5	4	4	4	4	4	3	3	4	3	4	3	4	4	4	4	4	4
1327	2	36	3	2	2	2	1	1	3	1	2	1	2	1	1	2	2	3	4	3	4	3	3	3	3	3	3	3	3	3	3	3	3	3	3	3	3	3	3	3	3	3	3	3	3	3	3	3	3
1328	2	26	3	1	1	1	1	1	1	1	1	3	1	1	1	2	2	3	4	4	4	4	4	4	4	4	4	4	3	3	3	3	3	3	3	3	3	3	3	3	3	3	3	2	3	3	3	3	3
1329	2	24	1	1	1	1	1	1	1	1	1	1	1	1	1	2	2	2	4	4	4	4	4	4	4	4	4	4	4	4	4	4	4	4	4	3	4	4	4	4	4	5	4	4	4	4	3	4	5
1330	2	36	3	2	2	3	2	1	3	2	2	2	1	2	1	2	3	2	2	2	2	4	3	3	3	4	2	4	5	4	4	2	4	2	4	5	5	4	4	5	4	4	4	4	4	4	4	4	4
1331	2	33	3	1	1	1	1	1	3	1	2	1	1	1	1	1	2	2	3	5	4	4	4	4	4	4	4	4	3	3	3	3	4	2	4	3	4	3	4	3	3	4	3	4	4	3	4	3	4
1332	2	29	3	1	1	1	1	1	2	1	1	2	1	1	2	2	2	3	3	4	3	3	3	4	4	4	3	4	4	3	4	3	3	4	3	3	3	3	3	3	3	4	4	4	4	4	4	3	3
1333	2	29	3	2	1	2	1	2	2	1	1	3	1	1	2	2	3	2	4	4	4	4	3	5	5	5	4	4	4	4	4	3	4	5	4	4	4	4	3	4	3	4	4	4	4	4	4	4	5
1334	2	41	3	2	1	3	1	2	4	1	2	1	1	1	2	2	3	2	4	4	4	4	4	4	4	4	4	4	3	3	3	3	3	3	3	3	3	3	3	4	4	4	4	4	3	3	3	3	3
1335	2	46	3	1	1	3	1	2	4	1	2	2	2	3	1	2	3	1	5	5	5	5	5	5	5	5	1	5	3	3	5	3	3	3	3	5	5	5	5	5	5	5	5	5	5	5	5	5	5
1336	2	26	1	1	1	1	1	1	1	1	1	2	2	1	1	3	3	2	5	5	4	5	4	5	4	5	3	5	3	2	3	3	3	2	3	4	2	2	1	4	4	3	4	4	3	4	2	3	5
1337	2	41	3	1	2	3	1	1	4	2	2	2	2	1	2	2	2	2	5	5	5	5	5	5	5	5	5	5	5	5	5	5	5	5	5	5	4	3	4	5	3	4	4	4	4	4	5	4	5
1338	2	40	3	2	2	3	2	2	4	3	1	3	1	3	2	2	3	2	4	3	3	5	3	4	3	4	3	4	5	4	4	1	4	1	4	5	5	5	5	4	4	5	4	5	5	4	4	4	4
1339	2	46	3	2	1	3	1	2	4	1	2	2	1	1	1	1	3	2	3	3	5	5	5	5	5	5	5	5	5	5	4	3	4	2	5	4	4	4	4	4	4	4	4	4	4	4	5	5	5
1340	2	29	3	2	1	2	1	1	2	1	1	2	1	1	1	2	3	2	4	5	4	5	4	4	5	5	5	5	4	4	3	5	4	3	4	5	5	3	3	5	4	4	3	5	5	5	4	5	5
1341	2	28	3	2	2	2	1	1	1	2	1	2	2	1	1	2	2	3	4	4	4	4	4	4	4	4	4	4	4	4	4	2	4	2	4	4	4	3	3	3	3	3	3	3	3	3	3	3	3
1342	2	50	3	2	1	4	3	2	4	3	1	2	1	2	1	2	3	2	3	3	3	3	3	5	4	4	4	4	4	3	3	3	3	3	3	3	4	3	3	5	4	4	4	4	4	4	4	4	4
1343	2	36	3	2	2	3	1	1	3	3	2	3	1	1	1	1	2	1	5	5	5	5	5	5	5	5	5	5	5	5	5	1	5	1	5	5	5	5	5	5	5	5	5	5	5	5	5	5	5
1344	2	26	1	1	2	1	1	1	2	2	1	2	2	1	1	2	3	2	4	4	4	4	4	4	4	4	4	4	4	4	3	2	3	3	4	4	3	2	2	4	3	3	3	3	4	3	4	4	3
1345	1	23	1	2	1	1	1	1	1	1	2	1	2	1	1	2	3	3	4	4	4	4	4	4	4	5	5	5	4	3	4	4	3	3	3	4	4	3	4	4	4	4	4	4	4	4	4	4	4
1346	2	24	1	1	1	1	1	1	1	1	1	1	1	1	1	2	3	2	5	5	5	5	5	5	5	5	5	5	5	5	5	1	5	1	5	5	5	5	5	5	5	5	5	5	5	5	5	5	5
1347	2	33	3	2	1	2	1	1	3	1	1	1	1	1	1	2	2	1	5	5	5	4	4	5	5	5	4	5	3	4	5	5	4	4	4	4	4	4	5	4	4	4	4	4	4	4	4	4	3
1348	2	30	1	2	1	1	1	1	1	1	2	1	2	1	2	1	1	1	5	5	3	5	4	4	4	5	4	5	5	5	5	5	5	5	4	4	4	4	5	5	4	5	4	4	4	4	4	4	5
1349	2	27	2	1	1	1	1	1	1	2	1	2	1	1	1	2	2	1	5	5	5	5	4	5	5	5	4	5	4	4	4	4	4	4	3	4	4	4	4	5	4	4	4	4	4	5	4	4	4
1350	2	30	3	2	2	3	1	1	3	2	1	1	1	2	1	1	3	1	5	5	4	5	5	5	5	5	5	5	5	5	4	5	4	5	5	5	5	4	4	5	5	4	4	5	5	4	4	4	4
1351	2	24	1	1	1	1	1	1	1	1	1	2	2	1	1	2	2	2	4	4	3	3	3	4	4	4	3	4	3	3	3	4	3	3	3	3	3	2	3	3	3	3	3	3	3	3	3	3	3
1352	2	27	3	2	2	2	1	1	2	1	1	3	2	1	1	3	3	3	5	5	5	5	5	5	5	5	5	5	5	5	5	1	5	1	5	5	5	5	5	5	5	5	5	5	5	5	5	5	5
1353	2	30	3	2	1	2	1	1	2	2	1	2	2	1	1	2	3	3	4	4	3	4	3	4	4	4	4	4	4	4	4	4	4	2	4	3	4	3	3	4	4	3	3	3	3	3	3	3	3
1354	2	24	1	1	1	1	1	1	1	1	1	2	2	1	2	2	2	2	3	3	3	3	3	3	3	3	3	3	3	3	3	3	3	3	3	3	4	3	3	3	3	3	3	3	3	3	3	3	3
1355	2	31	3	2	2	3	1	2	3	2	2	1	2	2	1	1	2	3	5	5	5	5	5	5	5	5	5	5	5	5	5	3	5	3	5	5	3	3	3	5	5	4	3	4	5	3	3	3	4
1356	2	28	1	1	1	1	1	1	2	1	1	1	1	1	2	2	2	2	4	4	5	5	5	4	5	5	3	5	3	3	5	2	4	3	3	4	4	3	3	3	3	3	3	3	3	3	3	3	3
1357	2	26	1	1	1	1	1	1	2	1	1	1	1	3	2	1	2	2	4	4	4	4	3	3	3	3	3	4	4	5	4	5	4	5	4	3	3	3	4	4	4	4	4	4	4	4	3	3	3
1358	2	42	3	2	1	3	2	2	4	3	2	1	1	2	3	3	3	3	3	2	3	3	2	4	3	4	4	4	3	3	3	4	3	3	3	3	2	2	2	5	3	4	4	3	4	4	4	4	4
1359	2	27	1	1	1	2	1	1	1	1	1	2	2	1	1	1	2	3	5	5	4	3	4	4	4	4	3	4	4	4	4	4	4	4	4	3	4	3	3	4	3	3	3	3	3	3	3	4	5
1360	2	26	3	2	2	2	1	1	2	1	1	1	2	1	1	3	2	3	4	4	4	4	3	3	3	3	3	4	3	3	3	3	4	3	3	3	3	2	3	4	3	3	2	2	3	2	3	3	3
1361	2	22	1	1	1	1	1	1	1	1	2	2	2	1	2	1	2	1	4	4	4	4	4	4	4	4	4	4	4	4	4	2	4	4	4	4	4	4	4	4	4	4	4	4	4	4	4	4	4
1362	2	31	3	2	1	2	1	1	2	1	1	1	1	1	1	1	2	2	5	5	5	5	5	5	5	5	5	5	5	5	5	1	5	1	5	5	5	5	5	5	5	5	5	5	5	5	5	5	5
1363	2	28	2	2	1	2	1	1	1	1	1	2	1	1	1	1	2	3	5	5	4	5	4	4	4	4	4	4	4	4	3	2	3	3	3	4	3	2	1	4	4	2	2	1	2	2	3	3	4
1364	2	36	3	2	2	3	1	1	3	1	1	2	1	1	3	3	3	3	4	4	4	5	4	4	4	4	4	4	4	4	4	2	4	2	4	4	4	4	4	4	4	4	4	4	4	4	4	4	4
1365	2	27	1	1	1	2	1	1	1	1	1	2	2	1	1	1	2	2	5	5	4	4	3	5	5	5	5	5	5	5	5	5	5	5	5	4	4	3	3	3	3	3	3	4	3	3	3	3	3
1366	2	26	1	2	1	2	1	1	2	1	1	2	1	1	2	2	2	1	5	5	5	5	5	5	5	5	5	5	5	5	5	1	5	1	5	5	5	5	5	5	5	5	5	5	5	5	5	5	5
1367	1	26	2	2	2	2	1	1	2	2	1	1	1	1	2	2	3	3	4	4	5	5	4	4	4	5	4	5	3	3	4	4	4	4	4	4	3	2	3	3	2	4	3	4	3	3	3	3	5
1368	2	24	1	1	2	1	1	1	1	1	1	1	2	1	1	2	3	2	5	5	5	5	4	5	5	5	5	5	4	4	5	5	5	5	4	5	5	4	2	5	5	3	3	5	4	4	4	4	4
1369	2	36	3	2	1	2	2	2	3	2	2	1	1	1	1	1	3	1	5	5	5	4	4	4	4	4	4	5	4	5	5	5	5	1	5	4	4	4	5	4	4	4	4	4	5	5	5	5	5
1370	2	35	3	2	2	2	1	1	3	2	1	2	2	2	2	2	3	3	2	5	4	5	5	5	5	5	4	5	4	3	3	2	4	3	3	3	3	3	3	3	3	3	3	3	3	3	3	3	3
1371	2	30	3	2	1	2	1	1	4	1	1	2	2	1	1	3	2	3	5	5	5	5	5	5	5	5	5	5	5	5	5	1	5	1	5	5	5	5	5	5	5	5	5	5	5	5	5	5	5
1372	1	22	1	1	1	1	1	1	1	1	1	2	2	1	2	1	3	3	4	4	4	4	4	4	4	4	4	4	4	4	4	2	4	2	4	4	4	4	4	4	4	4	4	4	4	4	4	4	4
1373	2	36	1	2	1	3	1	2	3	1	1	2	1	2	3	3	2	3	5	5	5	5	5	5	5	5	5	5	3	3	3	3	3	3	3	5	5	5	5	5	5	5	5	5	5	5	5	5	4
1374	2	43	1	2	1	1	1	2	4	2	2	1	1	2	1	2	2	2	5	5	5	5	5	5	5	5	5	5	5	5	5	1	5	5	5	5	5	5	5	5	5	5	5	5	5	5	5	5	5
1375	2	39	3	2	1	4	1	2	4	2	2	2	1	1	1	3	2	2	4	4	4	4	4	4	4	4	4	4	4	4	4	2	4	2	4	4	4	4	4	4	4	4	4	4	4	4	4	4	4
1376	2	25	1	1	1	1	1	1	1	1	1	2	2	3	1	1	2	2	5	4	4	4	4	3	3	5	5	5	5	4	5	5	4	3	3	4	4	4	5	4	5	5	5	5	5	5	4	5	4
1377	2	26	1	2	2	2	1	1	2	2	1	1	1	2	1	1	2	1	5	5	5	5	5	5	5	5	5	5	4	5	5	5	4	5	3	5	5	1	3	2	2	5	3	5	5	4	4	4	3
1378	2	25	1	1	1	1	1	1	1	1	1	2	2	1	2	2	2	3	3	3	3	3	3	3	3	3	3	3	3	3	3	3	3	3	3	3	3	3	3	3	3	3	3	3	3	3	3	3	3
1379	2	41	3	2	2	3	1	2	4	2	2	2	1	1	3	3	2	2	5	5	5	5	3	5	5	5	3	3	4	4	3	3	3	4	4	3	3	2	3	4	2	2	2	2	3	3	3	3	4
1380	2	31	3	2	1	3	1	2	3	2	2	2	1	1	1	2	3	3	3	4	4	4	3	4	4	4	4	4	3	3	3	3	3	3	3	3	3	3	2	2	2	4	3	3	3	3	3	3	4
1381	2	43	3	2	1	3	3	2	4	1	1	2	1	3	2	2	2	1	5	5	5	5	5	5	5	5	5	5	5	5	5	1	5	1	5	5	5	5	5	5	5	5	5	5	5	5	5	5	5
1382	2	29	4	1	2	1	1	1	1	1	1	3	2	3	1	2	2	2	4	4	4	4	4	4	4	4	4	4	4	4	4	2	4	2	4	4	4	4	4	4	4	4	4	4	4	4	4	4	4
1383	2	28	1	2	1	1	1	1	1	1	1	1	1	3	2	2	2	2	5	5	5	5	5	5	5	5	5	5	5	5	5	1	5	1	5	5	5	5	5	5	5	5	5	5	5	5	5	5	5
1384	2	39	3	2	2	3	1	1	3	3	1	3	1	2	2	2	2	3	5	5	4	4	4	4	4	4	4	4	3	3	3	3	4	3	4	4	3	1	2	3	3	3	3	3	3	3	3	3	4
1385	2	24	1	1	1	1	3	1	1	1	1	1	1	1	1	1	2	1	5	5	5	5	5	5	5	5	5	5	5	5	5	1	5	1	5	3	4	5	4	4	4	5	4	4	5	5	5	5	5
1386	2	26	1	2	1	2	1	1	2	1	1	1	1	1	1	3	2	2	5	4	4	4	3	4	4	4	4	5	3	4	4	4	4	4	4	3	3	3	3	3	3	4	3	3	4	4	4	4	4
1387	2	30	1	2	2	3	1	1	2	2	1	2	1	1	1	2	3	3	4	4	4	5	3	4	4	5	4	4	3	4	3	3	4	4	4	4	3	2	3	3	4	2	3	3	3	3	3	3	4
1388	2	24	3	2	2	2	1	1	2	2	1	2	1	1	1	1	2	2	5	5	4	5	4	5	5	5	5	5	5	5	5	5	5	4	5	5	4	3	4	4	3	4	4	4	3	3	4	4	4
1389	2	35	3	1	1	1	1	1	1	1	1	1	1	1	2	1	2	3	4	4	4	4	4	4	4	4	4	4	4	4	4	2	4	2	4	4	4	4	4	4	4	4	4	4	4	4	4	4	4
1390	2	37	3	2	1	2	1	1	3	1	2	2	2	1	1	2	3	3	5	5	5	5	4	5	5	5	5	5	2	4	5	2	4	1	5	5	5	3	5	5	5	5	5	5	5	5	5	5	5
1391	2	27	1	1	2	2	1	1	2	1	2	2	2	1	1	1	2	2	4	4	4	4	4	4	4	4	4	4	4	4	4	2	4	2	4	4	4	4	4	4	4	4	4	4	4	4	4	4	4
1392	2	26	3	1	2	2	1	1	1	2	1	2	2	1	1	2	2	2	5	5	5	5	5	5	5	5	5	5	5	5	5	1	5	1	5	5	5	5	5	5	5	5	5	5	4	5	4	4	5
1393	2	23	1	2	2	1	1	1	1	2	1	1	2	1	2	3	3	3	3	3	3	3	3	3	3	3	3	3	3	3	3	3	3	3	3	3	2	2	2	2	2	4	3	3	3	3	3	3	3
1394	2	26	3	1	2	1	1	1	1	2	2	1	2	1	2	2	3	3	3	3	4	3	3	3	3	3	3	3	3	3	3	3	3	3	3	3	3	3	3	3	3	3	3	3	3	3	3	3	3
1395	2	32	3	1	1	1	1	1	1	1	1	3	2	1	1	1	2	3	5	5	4	4	4	5	5	5	4	5	4	4	4	4	4	4	4	3	3	3	3	3	3	3	3	3	3	3	3	3	3
1396	2	28	3	2	2	1	1	1	2	1	1	3	1	1	1	2	3	2	4	4	5	5	4	4	4	5	4	5	4	4	4	5	4	5	5	4	3	3	3	5	4	4	4	4	4	4	4	5	4
1397	2	36	3	2	2	3	1	1	3	2	2	2	1	1	2	2	2	2	4	4	4	4	4	4	4	4	4	4	4	5	4	2	4	2	4	4	4	4	4	4	4	4	4	4	4	4	4	4	4
1398	2	30	3	2	1	1	1	1	3	1	2	2	1	1	1	1	2	2	5	5	5	5	5	5	5	5	5	5	5	5	5	5	5	5	5	5	5	5	5	5	5	5	5	5	5	5	5	5	5
1399	2	24	3	1	2	2	1	1	2	1	1	2	1	1	1	3	2	3	4	5	4	5	4	4	4	5	4	5	3	3	3	4	4	3	4	4	5	2	2	5	4	4	3	4	3	3	3	3	4
1400	2	25	1	2	1	1	1	1	2	1	1	1	1	1	2	2	3	2	5	5	5	5	5	5	4	5	5	5	5	5	5	5	5	5	5	4	5	4	4	5	4	5	5	5	5	5	5	5	4
1401	2	26	2	2	1	2	1	2	1	2	1	3	2	1	2	3	2	2	3	3	3	3	3	3	3	3	3	3	3	3	3	3	3	3	3	3	3	1	2	3	2	2	2	2	2	2	3	2	3
1402	2	34	3	2	1	2	1	1	1	1	2	1	1	1	2	2	2	1	5	5	5	5	5	5	5	5	5	5	5	5	5	5	5	5	5	2	3	3	2	5	5	5	5	5	5	5	5	5	5
1403	2	21	1	1	1	1	1	1	1	1	1	2	2	1	1	1	2	2	3	3	4	4	3	3	3	3	3	3	4	4	4	4	4	4	4	3	3	2	3	3	2	3	3	3	3	3	3	3	3
1404	2	26	1	1	1	2	1	1	2	1	1	2	1	1	1	3	3	3	4	4	4	4	4	4	4	4	4	5	4	3	4	5	3	4	4	3	3	2	3	3	3	4	3	3	4	4	3	3	4
1405	2	33	4	2	1	2	1	2	3	2	1	1	1	1	1	1	2	3	5	5	4	4	4	4	4	4	4	4	5	5	5	5	1	5	1	3	4	3	4	4	4	4	4	4	4	4	4	4	4
1406	2	33	3	2	2	3	1	1	3	2	2	2	1	1	2	2	2	2	4	4	4	3	3	4	4	4	3	3	3	3	3	3	3	3	3	3	3	3	3	3	3	3	3	3	3	3	3	3	3
1407	2	33	3	2	1	3	1	1	3	1	1	2	1	1	2	3	2	2	5	5	5	5	5	5	5	5	5	5	5	5	5	4	5	1	5	5	5	5	5	5	5	5	5	5	5	5	5	5	5
1408	2	31	3	1	1	1	1	1	3	1	1	1	1	1	1	1	3	1	5	5	5	5	5	5	5	5	5	5	5	5	5	1	5	1	5	5	5	5	5	5	5	5	5	5	5	5	5	5	5
1409	2	22	1	1	2	1	1	1	1	1	1	1	1	1	2	1	2	3	3	3	4	4	4	4	4	4	4	4	4	4	4	3	4	2	4	4	4	4	4	3	3	3	3	3	3	3	3	3	4
1410	2	26	1	1	1	1	1	1	1	1	1	3	2	1	2	2	2	3	4	4	4	4	3	3	3	3	3	3	3	3	3	3	3	3	3	3	3	3	3	3	3	3	3	3	3	3	3	3	3
1411	2	41	3	2	1	3	1	1	4	2	2	2	1	1	1	1	2	2	5	5	5	5	5	5	5	5	5	5	4	4	4	5	5	5	5	5	5	5	5	5	5	5	5	5	5	5	5	5	5
1412	2	30	3	2	2	2	1	1	2	2	1	2	1	1	2	3	3	3	1	1	1	1	1	3	3	2	2	2	1	1	1	5	2	5	2	2	3	1	2	3	2	2	2	3	4	2	2	1	3
1413	2	26	3	1	1	2	1	1	4	1	1	2	1	1	1	3	2	3	5	5	5	5	5	5	5	5	2	5	3	3	4	2	4	3	5	5	5	5	5	5	5	5	5	5	5	5	5	5	5
1414	2	38	3	2	2	3	1	2	3	2	1	2	1	1	1	1	3	3	5	5	5	5	5	5	5	5	5	5	2	3	3	3	3	3	3	5	3	1	3	2	2	3	3	2	3	3	3	3	3
1415	2	30	3	2	1	3	1	2	2	1	1	1	1	1	2	1	2	2	4	4	4	4	4	4	4	4	4	4	4	4	4	2	4	2	4	4	4	4	4	4	4	4	4	4	4	4	4	4	4
1416	2	27	1	1	1	2	1	1	2	1	2	2	1	1	1	2	2	1	5	5	5	5	5	5	5	5	5	5	4	4	4	5	5	5	4	5	5	2	3	3	2	3	3	3	4	3	4	3	3
1417	2	30	3	2	2	3	1	1	3	3	2	2	1	2	1	1	3	3	4	4	4	5	4	4	4	4	4	4	4	4	4	2	4	2	4	4	4	4	4	4	4	4	4	4	4	4	4	4	4
1418	2	26	1	1	1	1	1	1	2	1	1	2	2	1	2	3	3	2	4	5	4	5	4	5	5	5	4	5	4	3	3	3	3	3	3	3	2	1	2	3	2	3	2	2	3	3	3	3	3
1419	2	33	3	2	2	3	1	1	3	2	2	1	1	1	1	1	2	2	5	5	4	5	5	5	5	5	5	5	4	4	5	5	4	5	4	4	4	3	4	4	3	4	4	4	5	5	5	5	5
1420	2	42	4	2	1	3	1	2	4	2	2	2	1	1	1	2	2	2	5	5	4	4	3	5	5	5	5	4	3	2	3	4	4	4	5	4	4	4	5	4	4	5	5	5	5	5	4	3	5
1421	2	26	3	2	1	1	1	1	1	1	1	3	1	3	1	2	3	2	5	5	5	5	5	5	5	5	5	5	3	4	5	4	4	4	4	3	4	4	3	5	5	5	5	5	5	5	5	5	5
1422	2	27	1	2	1	1	1	1	1	1	2	2	2	1	1	2	1	2	5	5	4	5	4	4	4	4	3	4	4	3	4	4	3	3	4	4	4	2	3	4	3	4	3	4	4	4	4	4	4
1423	2	32	3	1	1	1	1	1	1	1	1	1	1	2	1	1	2	1	5	5	4	4	4	5	5	5	4	5	4	3	4	5	4	3	4	3	4	4	4	4	4	4	4	4	4	4	4	4	4
1424	2	30	2	2	2	3	1	1	2	1	1	2	1	2	2	3	3	4	3	4	4	4	4	4	4	4	4	3	3	3	2	2	3	2	3	4	4	3	3	5	4	3	3	3	3	3	3	3	3
1425	2	43	3	2	1	4	2	2	4	3	2	2	1	1	2	2	3	3	4	4	4	4	4	4	4	4	4	4	3	4	4	4	4	4	4	4	3	3	3	4	3	3	3	3	3	3	3	4	5
1426	2	24	1	1	1	1	1	1	1	1	1	2	2	1	2	2	3	3	3	3	4	4	4	4	4	4	2	4	3	2	2	2	3	3	3	3	3	2	2	3	2	3	3	3	3	3	3	3	3
1427	2	30	2	2	1	2	1	1	2	1	1	2	2	1	1	1	2	3	4	4	4	4	4	4	4	4	4	4	4	4	4	5	4	5	4	4	4	4	4	4	3	4	4	4	4	4	4	4	4
1428	2	36	3	2	1	2	1	2	3	1	2	2	1	2	2	2	2	3	3	3	3	3	3	3	3	3	3	3	3	3	3	3	3	3	3	3	3	3	3	3	3	3	3	3	3	3	3	3	3
1429	2	40	2	2	1	3	2	1	4	2	2	1	1	2	1	2	2	2	4	5	4	5	3	4	4	5	4	5	4	4	4	4	4	4	3	4	4	5	4	3	3	4	3	4	3	3	3	4	4
1430	2	24	1	1	2	1	1	1	1	1	2	2	2	1	1	1	3	1	4	4	5	4	4	5	5	5	4	4	4	4	4	2	4	3	3	4	4	4	4	4	3	4	3	3	3	3	3	4	5
1431	2	32	3	1	2	2	1	1	2	1	2	2	2	1	1	2	2	2	2	2	2	2	5	5	5	5	3	5	5	5	5	5	5	3	5	5	3	3	3	3	3	3	3	3	3	3	3	3	3
1432	2	27	1	1	2	2	1	1	2	2	1	2	1	1	2	2	3	3	3	3	4	4	3	4	4	4	4	4	3	4	4	4	4	4	4	4	4	3	3	3	3	4	3	4	3	3	3	3	4
1433	2	25	2	2	2	1	1	1	2	2	1	2	2	1	3	3	2	2	3	3	3	3	3	4	4	4	3	4	2	2	3	4	2	4	2	3	3	3	3	3	3	3	3	3	3	3	3	3	4
1434	2	38	3	2	1	2	1	1	3	2	1	2	1	3	1	3	2	1	5	5	5	5	5	5	5	5	5	5	3	3	3	3	4	3	4	5	3	2	3	4	4	3	3	3	3	3	3	3	4
1435	2	26	1	2	1	2	2	1	2	1	1	2	1	2	2	2	3	3	4	4	4	5	4	5	5	5	5	5	3	3	3	3	3	3	3	4	3	2	3	4	4	3	3	3	3	3	3	3	3
1436	2	38	3	2	2	3	1	1	4	2	1	2	1	1	2	2	2	2	5	5	5	5	5	5	5	5	5	5	4	4	4	4	4	4	4	4	4	4	4	4	4	4	4	4	3	3	3	3	4
1437	2	30	3	2	1	1	1	1	1	1	1	1	2	1	2	2	2	2	5	5	5	5	5	5	5	5	5	5	5	5	5	1	5	1	5	5	5	5	5	5	5	5	5	5	5	5	5	5	5
1438	2	42	3	1	2	2	1	2	4	3	2	2	1	1	1	1	2	2	5	5	4	5	4	4	4	4	3	4	3	3	3	3	4	3	3	4	4	2	3	4	3	4	3	3	3	3	3	3	5
1439	2	21	1	1	1	1	1	1	1	1	1	2	2	1	3	3	3	5	2	2	3	3	3	3	3	3	2	3	3	2	2	2	3	3	2	3	2	3	2	3	2	3	2	3	2	3	3	3	3
1440	2	29	1	2	1	2	1	1	2	1	1	2	1	1	1	2	2	3	3	3	3	3	3	3	3	3	3	3	3	3	3	3	3	3	3	3	3	3	3	3	3	3	3	3	3	3	3	3	3
1441	2	28	1	2	2	2	1	1	2	1	2	2	2	1	2	3	2	3	5	5	4	4	4	4	4	4	4	4	4	4	4	2	4	2	4	4	4	3	3	4	4	4	3	3	4	4	4	4	4
1442	2	32	4	1	2	2	1	1	2	1	2	1	1	2	1	1	2	2	5	5	5	5	5	5	5	5	5	5	3	4	5	5	5	5	5	5	5	5	5	5	5	5	5	5	4	5	4	4	5
1443	2	27	3	1	2	2	1	1	2	1	2	2	2	1	1	1	2	2	5	5	4	4	4	4	4	4	4	4	3	3	3	5	4	3	3	3	3	1	3	4	2	3	2	3	3	3	3	3	4
1444	2	25	1	2	1	2	1	1	2	2	1	2	1	1	2	3	3	3	5	5	5	5	4	4	4	4	5	5	3	3	4	4	3	3	3	3	2	3	3	3	2	3	3	2	3	2	3	3	3
1445	2	24	1	1	2	1	1	1	1	2	1	2	2	1	2	3	3	3	5	4	5	4	4	4	4	4	3	3	3	3	3	3	3	3	3	3	3	2	2	5	5	3	3	3	3	3	3	3	3
1446	2	27	3	1	1	2	1	1	2	1	2	2	2	1	2	2	3	3	3	3	3	3	3	3	3	3	3	5	3	2	2	2	2	2	2	3	3	1	2	3	3	3	3	2	3	3	2	3	5
1447	2	44	3	2	2	3	2	2	4	3	2	1	1	1	1	1	2	3	5	5	4	4	3	4	5	5	3	5	3	3	3	4	4	4	4	4	4	4	4	5	4	4	3	3	3	3	4	4	4
1448	2	24	1	2	1	1	1	1	2	1	1	2	2	1	1	3	3	5	5	5	5	5	1	5	5	5	5	5	5	5	5	1	5	1	5	5	5	5	5	5	5	5	5	5	5	5	5	5	5
1449	2	30	2	2	2	3	1	1	3	2	1	1	1	2	1	2	2	3	3	4	4	4	3	4	4	4	4	4	3	3	3	3	3	3	3	4	4	4	3	4	4	4	4	4	4	4	4	4	4
1450	2	31	3	1	2	2	1	1	3	2	2	1	1	1	2	2	3	2	5	5	4	5	5	5	5	5	4	4	4	4	5	4	3	3	3	4	4	3	4	3	3	4	3	4	4	4	3	3	4
1451	2	23	1	1	2	1	1	1	1	1	1	2	1	1	2	2	2	3	3	3	3	3	3	3	3	3	3	3	3	3	3	3	3	3	3	3	3	3	3	3	3	3	3	3	3	3	3	3	3
1452	2	30	4	1	1	2	1	1	2	2	1	2	1	1	2	3	3	3	2	3	3	4	3	5	5	5	3	4	3	3	3	3	4	3	3	3	2	2	2	3	4	3	2	2	3	3	3	3	3
1453	2	44	3	2	1	4	2	2	4	2	2	3	1	1	1	2	2	3	5	5	5	5	5	5	5	5	5	5	4	4	4	4	4	4	5	5	4	4	4	4	4	4	3	5	4	4	3	3	5
1455	2	41	4	2	1	3	2	1	4	3	2	3	1	2	1	1	3	3	3	3	4	4	4	4	5	5	4	5	3	4	4	5	4	4	4	4	2	3	3	4	3	4	4	4	4	4	4	4	4
1456	2	27	1	2	2	2	1	1	1	1	2	1	2	2	1	3	2	3	5	5	5	5	4	5	5	5	4	5	4	4	4	4	4	3	3	5	5	3	5	3	3	4	3	4	4	3	4	4	4
1457	2	35	3	2	1	2	1	1	2	4	1	1	1	1	1	3	2	3	4	4	3	3	3	4	4	4	3	4	3	3	3	4	3	4	3	3	3	2	2	3	3	3	3	3	3	3	3	3	3
1458	2	32	3	2	1	2	1	1	2	1	2	2	1	2	2	2	3	3	1	1	4	4	4	4	3	4	3	5	3	3	4	4	4	4	4	4	4	3	3	3	3	3	3	3	3	4	4	3	4
1459	2	23	1	1	2	1	1	1	1	2	1	1	2	1	1	1	2	1	5	4	4	5	4	4	5	5	4	5	4	5	5	1	5	1	5	5	5	4	5	5	4	5	5	5	5	5	4	4	5
1460	2	33	1	2	2	3	1	1	3	1	2	1	1	1	1	3	2	2	5	5	5	3	5	5	5	5	5	5	5	3	3	3	4	2	4	5	4	2	4	3	2	3	3	3	4	3	4	2	5
1461	2	27	1	2	1	2	1	1	2	1	2	1	1	1	1	1	2	3	3	3	3	3	3	3	3	3	3	3	3	3	3	3	3	3	3	3	3	3	3	3	3	3	3	3	3	3	4	3	4
1462	2	26	3	2	2	2	1	1	1	1	2	2	2	1	1	1	2	2	5	5	4	5	4	5	5	5	3	4	3	3	4	5	4	4	3	3	3	2	3	2	2	3	3	3	3	3	3	3	4
1463	2	30	2	2	2	2	1	1	3	1	1	2	2	1	2	2	2	3	3	3	3	3	3	3	3	3	3	3	4	4	4	2	4	2	4	4	4	4	4	4	4	4	4	4	3	3	3	3	3
1464	2	33	3	2	2	2	1	1	3	1	1	2	1	1	1	2	3	2	5	5	5	5	5	5	5	5	5	5	4	5	5	5	5	4	5	5	4	3	3	4	4	3	3	3	3	3	4	3	5
1465	2	30	2	2	1	2	1	1	2	1	1	2	1	1	1	3	3	3	5	5	4	4	4	4	4	4	4	5	4	4	4	2	4	2	4	4	4	4	4	4	4	4	4	4	4	4	4	4	4
1466	2	31	3	2	2	1	1	1	2	1	1	1	1	2	1	1	2	2	5	5	5	5	5	5	5	5	5	5	5	5	5	4	5	2	5	4	4	5	5	4	4	5	5	5	5	5	5	5	5
1467	2	50	3	2	1	4	1	2	4	2	2	2	2	1	1	1	2	2	4	4	4	4	4	4	4	4	3	3	4	5	5	5	5	5	5	4	4	3	4	2	2	3	3	3	3	3	3	3	3
1468	2	29	1	1	1	2	1	1	2	1	1	1	1	1	1	1	2	1	5	3	5	4	4	5	5	5	5	5	3	5	5	5	5	3	5	5	5	3	3	5	5	5	3	3	3	3	3	3	5
1469	2	30	3	2	1	3	2	2	2	2	1	1	1	1	1	1	3	2	5	5	5	4	4	4	4	4	4	4	5	5	5	5	5	5	5	4	4	3	4	5	5	5	5	5	5	5	5	5	5
1470	2	23	1	1	1	1	1	1	1	1	1	1	2	1	1	1	3	1	3	3	3	3	3	3	3	3	3	3	3	3	3	4	3	3	3	3	4	3	3	3	3	3	3	3	3	3	3	3	3
1471	2	31	3	1	2	1	1	2	2	2	2	1	1	1	1	1	2	2	4	5	5	5	4	4	4	4	4	4	3	4	5	5	5	5	5	4	4	4	4	4	4	4	4	4	4	4	4	4	5
1472	2	28	2	2	1	2	1	1	2	1	1	2	2	1	1	1	3	4	3	3	4	3	3	3	3	3	3	3	2	3	2	3	3	2	3	4	4	4	4	3	3	3	3	3	3	3	3	3	3
1474	2	28	3	2	2	2	1	1	2	2	1	1	1	1	1	2	3	2	5	5	4	5	5	5	5	5	5	5	3	4	5	4	4	5	5	5	5	2	3	5	3	4	4	5	4	4	4	3	5
1475	2	35	1	2	1	3	1	1	3	2	1	1	1	2	1	2	2	2	4	5	4	4	4	4	5	5	5	5	4	4	4	4	4	4	4	4	4	3	3	4	3	5	3	4	3	3	3	3	4
1476	2	23	2	1	1	1	1	1	1	2	1	1	2	1	1	3	2	3	4	4	4	4	4	4	4	4	4	4	4	2	3	4	3	3	3	3	3	1	1	2	3	3	2	3	2	3	2	2	2
1477	2	32	3	1	1	2	1	1	3	1	1	1	1	1	1	1	2	2	4	4	3	4	3	3	3	3	3	3	4	4	4	2	4	2	4	4	4	4	4	4	4	4	4	4	4	4	4	4	4
1478	2	28	3	2	1	2	1	1	2	1	1	2	2	1	2	3	2	3	4	4	4	4	4	4	4	4	4	4	3	3	3	3	3	3	4	4	3	3	3	3	2	3	3	3	3	3	3	3	3
1479	2	26	2	2	2	2	1	1	2	2	1	2	1	1	1	2	2	2	5	5	4	5	4	4	4	4	4	4	4	4	4	4	4	4	4	4	4	2	3	4	4	4	4	4	3	4	4	4	4
1480	2	24	1	1	1	2	1	1	2	2	1	1	2	1	2	3	3	2	5	5	4	4	4	4	5	5	4	4	3	4	5	3	4	3	4	4	4	2	4	4	3	4	3	4	4	4	2	3	4
1481	2	23	1	1	1	1	1	1	1	1	1	1	2	1	1	2	2	1	5	5	5	5	5	5	5	5	5	5	5	5	5	5	5	5	5	5	5	5	5	5	5	5	5	5	5	5	5	5	5
1482	2	22	1	1	2	1	1	1	1	1	1	2	2	1	1	2	3	3	3	4	3	3	4	4	4	4	4	4	3	3	3	3	3	3	3	3	2	2	3	3	3	2	3	2	3	3	3	3	3
1483	2	31	3	2	1	3	1	2	2	1	1	2	2	1	2	3	3	3	3	3	3	3	3	3	3	4	3	4	3	4	3	4	4	4	4	2	2	1	1	4	4	3	3	3	2	2	2	2	3
1484	2	55	3	1	2	3	1	2	4	2	2	1	2	1	1	1	2	1	5	5	5	5	5	5	5	5	5	5	4	5	5	5	5	1	5	5	5	5	5	5	5	5	5	5	5	5	5	5	5
1485	2	29	3	2	2	2	1	1	2	2	1	2	2	1	1	1	2	2	4	4	3	3	4	3	2	2	3	2	1	1	1	5	2	4	1	2	2	1	2	3	2	2	2	2	2	2	2	2	2
1486	2	34	3	2	1	2	1	1	3	2	1	2	1	1	1	3	2	2	4	4	3	4	3	3	2	4	3	4	3	3	3	4	3	3	3	3	3	3	3	3	3	3	3	3	3	3	3	3	3
1487	2	27	3	2	1	2	1	1	2	2	2	1	2	1	2	1	2	2	4	4	4	4	4	4	4	4	4	4	4	4	4	2	4	2	4	4	4	4	4	4	4	4	4	4	4	4	4	4	4
1488	2	24	1	1	1	1	1	1	1	1	1	2	2	1	2	2	3	3	3	3	4	4	4	4	4	4	3	4	4	4	4	4	4	4	4	4	1	1	2	5	4	4	3	3	3	3	3	3	3
1489	2	24	1	1	1	1	1	1	1	1	2	3	2	1	2	2	2	3	3	3	3	3	3	3	3	3	3	3	2	5	5	4	4	4	4	3	5	5	5	5	5	5	5	5	5	5	5	5	5
1490	2	29	3	1	1	1	1	1	2	1	1	2	2	1	1	1	2	2	3	1	3	4	2	1	2	3	3	3	1	5	5	5	5	5	5	5	5	5	5	5	4	5	4	4	4	4	4	5	4
1491	2	27	1	1	1	2	1	1	2	2	1	1	2	1	1	3	2	1	5	5	5	5	5	5	5	5	5	5	5	5	5	1	5	1	5	5	5	5	5	5	5	5	5	5	5	5	5	5	5
1492	2	29	1	1	1	1	1	1	1	1	1	1	1	3	1	2	3	2	4	4	4	4	4	4	4	4	4	4	4	4	4	5	4	5	4	4	4	4	4	4	4	4	4	4	5	5	5	5	5
1493	2	27	3	1	1	2	1	1	2	2	2	2	1	1	1	2	2	3	4	4	4	4	4	4	4	4	4	4	4	4	4	4	4	2	4	4	4	1	3	4	2	4	4	3	4	3	4	4	4
1494	2	37	3	2	2	2	1	1	4	2	2	2	2	1	2	3	2	2	5	5	4	5	4	4	5	5	5	5	4	4	5	5	5	4	4	5	5	2	4	3	3	4	3	4	4	4	4	4	4
1495	2	32	3	2	2	2	1	1	3	3	1	2	1	1	2	1	2	2	5	5	5	5	5	5	5	5	5	5	5	5	5	5	5	4	4	5	4	2	3	3	2	3	3	2	3	3	3	3	4
1496	2	27	1	2	2	2	1	1	2	2	1	2	1	2	1	3	3	3	5	4	4	4	4	5	5	5	5	5	4	4	4	4	4	3	4	4	4	3	3	4	3	3	3	4	3	4	4	4	4
1497	2	36	3	2	1	3	2	2	3	2	2	2	1	2	1	1	2	2	5	5	5	5	5	5	5	5	5	5	5	5	5	5	5	1	5	4	4	4	4	4	4	4	4	4	4	4	4	4	4
1498	2	25	2	1	1	2	1	1	1	1	1	2	1	1	2	2	3	1	5	5	5	5	5	5	5	5	5	5	5	5	5	1	5	1	5	5	5	5	5	5	5	5	5	5	5	5	5	5	5
1499	2	23	1	1	1	1	1	1	1	1	1	1	2	1	2	3	2	3	3	3	3	3	3	3	3	3	3	3	3	3	3	3	3	3	3	3	3	3	3	3	3	3	3	3	3	3	3	3	3
1500	2	29	3	2	2	3	1	2	2	1	1	3	1	1	2	2	2	2	1	1	2	2	2	2	2	2	2	2	2	2	2	3	2	4	2	4	3	2	2	3	2	3	3	3	3	2	2	2	3
1501	2	30	3	2	2	3	1	1	3	2	2	2	1	1	1	1	3	1	5	5	5	5	5	5	5	5	5	5	4	5	5	4	5	3	4	5	5	4	5	4	5	5	5	5	5	5	5	5	5
1502	2	26	1	2	1	1	1	2	3	2	1	2	1	2	1	1	3	3	3	3	2	2	2	2	3	2	2	2	1	1	1	5	1	5	1	2	3	2	3	3	2	2	2	3	1	1	1	1	1
1503	2	23	1	1	2	1	1	1	1	1	1	2	1	1	1	1	2	1	4	4	4	4	4	4	4	4	4	4	4	4	4	4	4	4	4	4	4	1	4	5	4	4	4	4	4	4	4	4	4
1504	2	35	3	1	2	2	1	1	3	1	1	2	1	1	1	1	2	3	5	5	5	5	5	5	5	5	5	5	3	5	5	5	5	5	5	5	5	4	5	5	4	4	4	4	4	4	4	4	4
1505	2	36	3	2	1	3	1	2	3	2	1	2	1	2	2	2	3	3	5	5	5	5	3	5	5	5	5	5	4	4	3	3	3	3	3	4	3	3	3	4	4	3	3	3	3	3	3	3	3
1506	2	36	3	2	2	3	1	1	4	3	2	2	2	2	2	1	3	1	4	4	4	5	5	5	5	5	5	5	5	5	5	1	5	1	5	5	5	5	5	5	5	5	5	5	5	5	5	5	5
1507	2	26	1	2	2	2	1	1	1	3	1	2	2	1	2	3	2	3	4	4	4	4	4	4	4	4	4	4	4	4	4	3	4	4	4	3	2	2	2	3	1	3	3	3	3	3	3	3	3
1508	2	30	1	2	1	2	1	2	2	1	1	2	2	1	3	3	2	2	4	4	4	4	4	5	5	4	5	4	3	3	3	2	4	3	3	3	4	3	5	3	3	4	3	3	2	3	3	2	5
1509	2	27	2	2	1	2	1	1	1	1	1	2	2	1	2	2	3	3	5	5	4	4	4	4	4	4	5	5	4	4	4	4	4	2	4	4	3	1	3	3	2	4	2	3	4	4	4	4	4
1510	2	34	3	2	2	3	1	1	3	2	1	3	1	1	2	2	2	3	5	5	5	5	5	5	5	5	5	5	5	5	5	5	5	5	5	5	4	4	4	4	4	4	4	5	4	4	4	4	4
1512	2	34	3	2	2	2	1	1	2	3	1	1	1	2	2	2	2	2	4	4	4	4	4	4	5	5	5	5	4	4	4	5	5	4	5	5	3	2	3	3	3	4	4	4	4	4	4	4	5
1513	2	41	3	1	1	3	1	1	4	1	1	1	1	1	2	2	2	2	4	4	5	5	5	5	5	5	5	5	5	5	4	4	4	2	5	4	4	4	4	4	4	4	4	4	4	4	4	4	4
1514	2	32	3	2	1	2	1	2	2	2	1	2	2	1	2	2	2	3	2	2	3	3	3	3	5	5	2	3	2	3	3	3	4	3	3	4	3	4	4	3	4	4	3	4	3	3	3	3	4
1515	2	36	3	1	2	2	1	1	3	2	2	2	1	1	1	1	3	2	4	4	4	4	4	4	4	4	4	4	4	4	4	4	4	2	4	4	4	3	3	3	2	4	3	4	4	4	3	3	4
1516	2	31	3	2	1	3	1	2	3	2	1	2	1	2	1	1	2	2	5	5	5	5	4	5	5	5	5	5	3	3	3	4	4	3	4	4	4	3	3	4	3	4	3	3	4	3	5	3	4
1517	2	22	1	1	1	1	1	1	1	1	2	1	2	1	1	1	2	2	4	5	4	4	4	4	4	5	5	4	3	3	3	4	3	3	5	3	4	4	3	4	4	5	4	4	4	4	4	4	4
1518	2	28	1	1	1	2	1	1	1	1	1	2	2	1	1	1	1	2	5	5	5	5	4	4	4	4	4	4	4	4	4	2	4	2	4	4	4	4	4	4	4	4	4	4	4	4	4	4	4
1519	2	26	1	1	1	1	1	1	1	1	1	1	1	1	1	1	3	2	5	5	5	5	5	5	5	5	5	5	4	4	4	4	4	2	4	5	5	3	4	5	4	4	5	5	5	5	5	5	5
1520	2	25	1	2	1	1	1	1	1	1	1	2	2	1	1	3	2	3	4	4	4	3	4	4	4	4	4	4	3	3	2	3	3	3	3	3	2	2	3	4	3	4	4	4	3	3	3	3	3
1521	2	30	3	2	1	2	1	1	2	2	2	2	2	1	1	2	3	1	5	5	5	5	5	5	5	5	4	5	3	3	4	4	4	3	3	4	4	3	3	4	3	4	4	4	4	4	4	4	4
1522	2	42	3	2	2	3	1	1	4	2	2	2	1	1	1	1	2	2	5	5	5	5	5	5	5	5	5	5	5	5	5	5	5	5	5	3	3	3	3	5	3	3	3	3	3	3	3	3	3
1523	2	33	1	2	1	2	1	1	3	1	1	2	1	1	1	2	2	1	5	5	5	5	5	5	5	5	5	5	3	3	5	4	5	3	3	5	5	4	5	5	5	5	5	5	4	4	4	4	4
1524	2	49	3	2	2	4	1	2	4	4	2	2	2	1	1	2	2	2	4	5	4	5	4	4	4	4	4	4	4	4	4	4	5	4	4	4	4	2	4	4	3	4	3	3	4	4	4	4	4
1525	2	23	1	1	1	2	1	1	1	1	1	2	2	1	1	1	2	3	4	4	4	4	4	4	4	4	4	4	4	4	4	2	4	2	4	5	5	5	5	5	5	5	5	5	5	5	5	5	5
1526	2	40	3	2	1	2	1	1	3	1	1	2	2	1	2	2	2	3	4	4	5	5	4	4	5	5	4	4	4	3	4	5	5	1	5	5	5	3	5	4	4	5	4	5	5	5	5	5	5
1527	2	29	1	2	1	3	1	2	2	2	1	1	1	2	1	2	2	1	3	2	3	3	2	2	3	2	3	2	1	1	1	5	1	5	1	4	4	3	3	4	2	3	3	5	5	5	5	5	5
1528	2	24	2	1	1	1	1	1	1	1	2	2	1	2	1	1	2	2	4	4	4	4	5	4	4	4	4	4	4	4	4	2	4	2	4	4	4	4	4	4	4	4	4	5	4	4	4	4	4
1529	2	27	1	2	1	2	1	1	1	1	1	2	2	1	2	2	3	3	4	4	4	5	4	5	4	4	4	5	4	4	4	4	4	4	4	3	3	3	3	3	3	3	3	3	3	3	3	3	3
1530	2	27	3	1	2	1	1	1	2	2	1	1	2	1	1	1	2	2	5	5	5	5	5	5	5	5	4	5	5	5	5	5	5	4	5	5	5	4	4	5	4	5	5	5	5	5	5	5	5
1531	2	42	3	1	2	2	1	1	3	2	1	1	1	2	1	1	3	1	5	5	5	5	5	5	5	5	5	5	5	5	5	1	5	1	5	5	5	5	5	5	4	5	4	4	5	5	5	5	5
1532	2	28	1	2	1	2	1	2	2	1	1	1	1	2	1	3	3	1	5	5	5	5	5	5	5	5	5	5	5	5	5	5	5	5	5	5	5	5	5	5	5	5	5	5	5	5	5	5	5
1533	2	38	3	1	1	2	1	1	3	2	1	1	2	2	1	2	2	2	5	5	5	5	5	5	5	5	5	5	5	5	5	1	5	1	5	5	5	5	5	5	5	5	5	5	5	5	5	5	5
1534	2	32	3	2	2	2	1	1	2	3	1	3	1	1	2	3	2	2	5	5	5	5	5	5	5	5	5	5	4	4	4	5	5	5	5	4	2	2	3	4	3	3	3	3	3	4	4	4	4
1535	2	46	3	1	1	4	2	1	4	3	2	2	2	1	1	1	3	1	5	5	5	5	4	5	5	5	5	3	3	4	4	3	4	4	4	5	5	4	5	5	3	5	3	4	4	4	4	4	4
1536	2	40	3	2	2	4	1	1	4	3	1	2	1	2	2	3	2	3	3	3	4	4	4	4	4	4	4	4	4	4	4	4	4	4	3	4	4	3	4	3	4	4	3	4	4	3	3	3	4
1537	2	34	3	2	2	3	1	1	3	3	1	2	1	3	1	2	3	3	4	4	4	4	4	4	4	4	4	4	4	4	4	2	4	2	4	4	4	4	4	4	4	4	4	4	4	4	4	4	4
1538	2	47	3	1	2	3	1	2	4	2	2	2	1	1	2	2	3	3	1	1	3	4	4	4	4	4	3	4	4	4	2	4	2	3	4	4	3	3	2	4	4	3	2	3	3	3	2	3	2
1539	2	41	3	2	2	2	1	2	4	1	2	2	2	1	2	2	2	2	5	5	5	5	4	5	5	4	4	4	3	3	3	3	3	3	3	4	4	4	4	4	4	4	4	4	4	3	3	3	5
1540	2	46	3	1	1	4	2	1	4	3	2	2	2	1	1	1	2	1	4	4	4	4	4	4	4	4	4	4	4	4	4	3	4	4	4	4	4	4	4	4	4	4	4	4	4	4	4	4	4
1541	2	25	1	2	1	2	1	1	2	1	1	2	2	1	2	2	2	2	4	4	4	4	4	4	4	4	4	4	4	3	3	3	4	3	3	3	3	2	2	2	2	3	2	2	2	2	2	2	3
1542	2	25	1	2	2	1	1	1	1	1	2	1	2	1	1	1	2	1	2	2	3	2	3	3	2	2	2	3	2	4	4	4	4	4	4	5	5	3	3	3	3	5	5	5	5	5	5	5	3
1543	2	47	3	1	1	4	1	2	4	2	2	2	1	1	1	2	2	1	5	5	5	5	5	5	5	5	4	5	1	4	1	2	4	5	4	5	4	1	1	5	5	5	5	5	4	4	4	4	5
1544	2	32	3	2	2	3	1	1	2	3	1	2	1	3	1	2	2	1	5	5	5	5	5	5	5	5	5	5	3	5	5	5	5	5	5	5	5	4	5	5	5	5	5	5	4	3	3	3	5
1545	2	28	3	1	1	2	1	1	1	2	2	2	2	1	1	1	2	1	4	4	4	4	4	4	4	4	4	4	4	4	4	2	4	2	4	4	4	4	4	4	4	4	4	4	4	4	4	4	4
1546	2	34	3	1	1	2	1	1	2	1	1	1	1	1	1	1	2	2	5	5	5	5	5	5	5	5	5	5	5	5	5	5	5	5	5	5	5	5	5	5	5	5	5	5	5	5	5	5	5
1547	2	36	3	2	2	3	1	2	2	1	2	2	2	2	1	3	3	3	4	4	4	4	4	4	4	4	4	4	4	4	4	2	4	2	4	3	3	2	2	2	2	3	3	3	3	3	3	3	4
1548	2	48	3	1	1	2	2	2	4	3	2	3	1	1	1	1	3	2	3	3	5	5	5	5	5	5	5	5	4	5	5	1	5	1	5	5	5	3	3	4	4	5	3	5	3	5	5	5	5
1549	2	36	3	2	2	3	2	1	3	4	1	2	1	2	2	1	3	3	4	4	4	4	3	4	4	5	4	4	4	4	4	4	4	4	4	4	4	3	3	4	4	3	4	3	4	4	4	4	4
1550	2	32	3	1	1	1	1	1	2	1	2	2	1	1	1	1	2	1	5	5	5	5	4	4	4	4	4	4	4	4	4	5	4	4	4	4	4	3	4	4	4	4	4	4	4	4	4	4	4
1551	2	30	3	2	2	2	1	1	2	1	1	2	1	1	1	1	2	1	5	5	5	5	4	5	5	5	5	5	4	4	4	5	4	4	3	5	4	3	4	3	3	4	4	4	4	4	4	4	5
1552	2	42	3	2	1	3	2	2	4	1	1	2	1	1	3	3	3	4	5	5	4	5	4	5	5	5	4	5	4	5	2	2	3	3	3	5	5	5	3	5	5	5	5	5	3	2	2	1	3
1553	2	28	3	2	1	2	1	2	2	1	1	1	1	1	2	2	2	2	4	4	4	3	4	5	4	5	4	5	3	3	3	4	3	3	3	3	3	2	3	2	2	3	3	3	3	3	3	3	4
1554	2	23	1	1	1	1	1	1	1	1	1	3	1	1	1	1	2	3	3	3	3	2	3	3	3	3	2	3	3	3	4	4	4	4	4	4	3	2	3	2	2	3	2	3	3	3	3	3	3
1555	2	44	3	2	2	3	1	2	4	2	2	3	1	1	2	2	2	2	5	5	5	5	4	4	5	5	5	5	4	4	4	4	4	4	4	4	4	2	3	4	3	4	3	3	4	4	3	3	4
1556	2	38	3	2	1	2	1	1	4	1	1	1	1	1	1	1	2	2	5	5	4	4	4	4	4	4	4	4	4	4	4	2	4	2	4	4	4	4	4	4	4	4	4	4	4	4	4	4	4
1557	2	26	3	1	2	1	1	1	1	1	2	2	2	1	2	2	3	3	4	4	4	4	4	5	5	5	5	5	4	4	4	2	4	2	3	4	4	2	3	4	3	3	3	4	3	3	3	3	4
1558	2	29	1	1	1	2	1	1	2	1	1	2	1	1	3	3	3	4	3	3	3	3	3	4	4	2	2	3	2	2	3	3	3	5	3	2	2	1	1	3	3	3	3	2	4	2	2	5	4
1559	2	36	3	2	2	3	1	1	2	2	1	3	1	1	1	1	2	2	4	4	4	4	4	4	4	4	4	4	4	4	3	3	3	3	3	4	4	1	2	3	3	2	3	3	1	1	1	1	4
1560	2	33	2	2	2	3	1	1	3	3	1	2	1	1	2	2	3	3	5	5	5	5	5	5	5	5	5	5	5	5	5	1	5	1	5	5	5	5	5	5	5	5	5	5	5	5	5	5	5
1561	2	29	2	1	2	2	1	1	2	2	1	2	1	2	2	2	2	3	5	5	5	5	5	4	5	5	5	5	5	5	5	1	5	1	5	5	5	2	2	5	5	4	4	4	5	4	4	4	5
1562	2	29	1	2	1	2	1	1	2	1	1	2	1	1	2	2	3	3	5	4	4	5	4	4	5	5	2	5	4	3	5	5	3	4	5	3	3	2	3	4	1	5	3	4	3	3	3	4	4
1563	2	36	3	2	2	2	1	1	3	3	2	1	1	1	1	3	2	2	5	5	3	5	4	5	5	5	5	5	5	4	4	3	3	3	4	5	5	1	3	5	5	4	3	3	4	3	5	4	5
1564	2	25	1	1	2	1	1	1	1	1	1	3	2	1	1	3	3	1	5	5	5	5	5	5	5	5	5	5	1	1	3	2	3	3	3	4	2	1	2	2	2	2	2	1	2	2	2	2	3
1565	2	30	3	2	1	3	1	2	2	2	1	2	2	1	2	3	2	3	4	4	4	4	4	4	4	4	4	4	3	3	3	3	3	3	3	3	2	1	2	3	3	2	2	3	2	2	1	1	3
1566	2	25	1	1	1	2	1	1	2	1	2	3	2	1	2	3	2	3	4	4	3	3	3	3	3	3	3	3	3	3	3	3	3	3	3	3	3	3	3	3	3	3	3	3	3	3	3	3	3
1567	2	30	2	2	1	2	1	2	2	1	1	1	1	1	3	3	2	3	5	4	5	5	4	4	4	4	4	4	3	3	3	3	3	2	3	4	3	3	3	4	3	4	3	3	3	3	4	3	3
1568	2	48	4	1	2	3	1	1	4	2	2	2	2	1	1	2	2	2	5	5	4	3	3	5	5	5	5	5	2	2	3	4	4	3	4	3	4	3	4	4	3	3	3	3	3	3	3	3	4
1569	2	31	3	1	1	2	1	1	2	1	2	2	2	1	1	1	3	3	3	3	3	3	3	3	3	3	3	3	3	3	3	3	3	3	3	3	3	3	3	3	3	3	3	3	3	3	3	3	3
1570	2	32	3	2	2	2	1	1	3	1	1	2	1	1	2	3	3	3	4	4	4	4	4	4	4	4	2	4	4	4	4	4	4	5	4	3	3	2	2	3	2	4	3	4	4	4	4	4	4
1571	2	31	3	2	1	2	1	1	3	2	2	1	1	1	1	2	3	2	3	4	5	5	4	5	5	5	5	5	4	4	4	4	4	3	4	5	4	3	3	4	3	4	3	4	3	3	3	4	4
1572	2	34	3	2	2	3	1	1	3	2	1	2	1	2	2	2	3	3	4	4	4	4	4	4	4	4	4	4	5	4	4	2	4	2	4	4	4	4	4	4	4	4	4	4	4	4	4	4	4
1573	2	22	1	2	1	1	1	1	1	2	1	1	2	1	1	3	2	1	5	5	5	5	5	5	5	5	5	5	5	5	5	1	5	1	5	5	5	5	5	5	5	5	5	5	5	5	5	5	5
1574	2	52	3	1	1	2	1	2	3	1	2	3	2	1	2	2	1	2	5	5	5	5	4	5	5	5	5	4	4	4	4	4	4	3	4	4	4	4	4	4	4	4	4	4	4	4	4	4	4
1575	2	28	1	2	1	2	1	2	2	1	1	2	1	2	1	3	2	2	4	4	4	4	4	4	4	4	4	4	4	4	4	4	4	4	4	4	4	3	4	3	3	4	3	4	3	3	3	4	4
1576	1	23	1	1	1	1	1	1	1	1	1	1	2	1	1	3	3	3	3	3	3	3	3	4	3	3	3	3	3	3	3	3	3	3	3	3	3	3	3	3	3	3	3	3	3	3	3	3	3
1577	2	28	3	2	2	2	1	2	2	2	1	2	1	1	2	2	3	2	5	5	5	5	5	5	5	5	5	5	1	1	5	5	5	1	3	5	4	1	3	2	3	1	3	4	4	3	3	3	3
1578	2	25	1	2	2	1	1	1	2	1	2	2	2	1	2	2	2	2	3	4	4	4	4	4	4	4	3	4	4	4	4	4	4	4	4	4	4	4	4	4	4	4	4	4	4	4	4	4	4
1579	2	34	3	2	1	2	1	1	3	1	1	2	1	1	1	2	2	1	3	3	3	3	3	3	3	3	3	3	3	3	3	3	3	3	3	3	3	3	3	3	3	3	3	3	3	3	3	3	3
1580	2	38	3	2	1	3	1	2	3	1	1	2	1	2	2	3	3	3	3	3	3	3	3	3	3	3	3	3	3	3	3	3	3	3	3	3	3	3	3	3	3	3	3	3	3	3	3	3	3
1581	2	28	2	2	1	2	1	1	2	1	1	2	1	1	1	1	2	1	5	5	5	5	5	5	5	5	5	5	4	4	3	4	5	4	5	5	5	2	3	3	3	3	3	3	4	4	4	4	4
1582	2	35	3	2	2	3	1	1	3	3	1	2	1	2	2	2	3	3	4	4	5	5	4	4	4	4	3	4	4	4	3	4	4	4	4	4	3	2	3	5	4	4	3	3	4	4	4	4	4
1583	2	48	3	1	1	4	1	1	4	1	2	2	1	1	2	3	2	3	3	3	3	3	3	3	3	3	3	3	3	3	3	3	3	3	3	3	3	3	3	3	3	3	3	3	3	3	3	3	3
1584	2	30	2	2	1	3	1	2	3	1	2	2	1	1	1	1	1	1	2	2	2	2	5	5	5	5	5	5	5	5	5	1	5	1	5	5	5	5	5	5	5	5	5	5	5	5	5	5	5
1585	2	28	2	2	1	2	1	1	2	1	1	1	2	1	2	3	3	4	3	3	3	4	3	3	3	3	3	3	3	3	3	3	3	3	3	3	2	2	3	3	3	3	3	3	3	3	3	3	3
1586	2	27	3	1	2	2	1	1	2	1	1	1	2	1	2	2	2	2	4	4	4	4	4	4	4	4	4	4	4	4	4	4	4	3	4	4	4	4	4	4	4	4	4	4	4	4	4	4	4
1587	2	42	3	1	2	3	1	1	4	1	2	1	2	1	1	2	3	3	4	4	4	4	4	4	4	4	4	4	4	4	3	3	3	3	3	4	4	3	3	4	3	3	3	3	3	3	3	3	3
1588	2	31	3	1	1	2	1	1	3	1	1	2	2	1	1	3	2	3	2	4	4	4	4	4	3	4	3	4	4	4	4	3	3	3	3	4	3	2	2	4	2	3	2	2	3	2	2	3	3
1589	2	33	3	2	2	2	1	1	3	2	1	2	1	2	2	2	2	2	4	4	4	5	4	5	5	5	5	5	4	4	4	4	5	4	4	4	4	3	5	5	4	4	4	5	4	4	4	3	4
1590	2	22	1	1	1	1	1	1	1	1	1	2	2	1	2	2	2	1	5	5	5	5	5	5	5	5	5	5	5	5	5	1	5	1	5	5	5	5	5	5	5	5	5	5	5	5	5	5	5
1591	1	34	3	2	2	3	1	1	3	1	1	2	2	1	1	3	3	5	4	4	4	5	4	4	4	5	3	4	3	2	2	3	3	3	4	4	5	2	4	5	5	3	3	5	3	3	3	3	3
1592	2	25	1	1	1	1	1	1	1	1	1	2	1	1	2	2	3	3	4	4	4	4	4	4	4	4	4	5	4	4	4	2	4	2	4	4	4	4	4	4	4	4	4	4	4	4	4	4	4
1593	2	27	1	2	1	1	1	1	2	2	1	2	2	1	2	3	2	3	3	3	3	3	3	3	3	3	3	3	3	3	4	4	4	4	4	3	3	3	2	3	3	3	3	3	3	2	3	3	3
1594	2	32	3	1	2	1	1	1	3	2	2	2	1	1	1	2	3	1	3	5	5	5	5	5	5	5	5	5	4	5	5	5	5	5	5	5	3	5	3	2	3	3	3	5	3	4	5	5	5
1595	2	27	1	2	1	2	1	1	2	2	1	2	1	2	1	1	2	2	4	4	4	5	4	4	4	4	4	4	4	5	5	4	4	4	4	4	4	4	4	4	4	4	4	4	4	4	4	4	4
1596	2	39	3	1	1	3	2	1	4	1	2	1	2	1	1	1	2	3	4	4	4	4	4	4	4	4	4	4	4	4	4	2	4	2	4	4	4	4	4	4	3	4	3	3	3	2	2	4	4
1597	2	25	1	1	2	1	1	1	1	2	1	2	2	1	1	2	3	2	2	2	4	4	3	4	5	5	2	5	4	4	3	3	3	3	3	4	4	2	2	3	2	3	3	3	2	3	3	3	3
1598	2	31	3	2	1	2	1	2	2	1	1	1	1	1	1	1	1	1	5	5	5	5	5	5	4	4	4	5	5	5	5	1	5	1	5	5	5	5	5	5	5	5	5	5	4	5	5	5	5
1599	2	29	3	1	2	1	1	1	2	2	2	1	2	2	1	1	2	1	5	5	5	5	5	5	5	5	5	5	5	5	5	1	5	1	5	5	5	5	5	5	5	5	5	5	5	5	5	5	5
1600	2	42	3	2	2	3	1	1	4	3	2	2	1	1	1	1	3	3	4	5	5	5	4	5	5	5	4	5	4	4	5	5	4	5	5	5	5	4	4	5	4	4	4	4	4	5	5	5	5
1601	2	34	3	2	2	2	1	2	2	2	1	3	2	1	1	1	3	3	5	5	5	5	5	5	5	5	4	4	4	4	4	5	4	5	4	5	5	2	3	4	4	3	3	3	3	3	3	3	5
1602	2	43	3	2	1	3	2	2	4	2	2	2	2	1	2	1	3	2	3	3	1	1	2	4	4	4	4	4	4	4	4	2	4	2	4	4	4	4	4	4	4	4	4	4	4	4	4	4	4
1603	2	26	3	2	2	2	1	1	2	2	2	2	1	1	2	3	3	3	4	4	4	4	4	3	3	4	2	4	3	3	3	4	4	4	3	3	3	3	2	3	3	3	3	3	3	3	3	3	3
1604	2	31	3	2	1	3	1	2	2	2	1	2	1	2	2	2	3	3	3	3	3	3	3	3	3	3	3	3	3	3	3	3	3	3	3	3	2	2	2	3	2	3	2	3	3	3	3	3	3
1605	2	23	1	2	2	1	1	1	1	1	1	1	2	1	1	2	2	3	3	3	4	4	4	4	4	4	4	4	3	3	4	4	3	3	4	4	4	4	4	4	4	4	4	4	4	4	4	4	4
1606	2	22	1	1	1	1	1	1	1	1	1	2	2	1	1	2	3	3	4	4	4	4	4	4	4	4	3	4	4	4	3	3	3	4	3	3	2	1	1	3	3	3	3	3	3	3	3	3	3
1607	2	25	1	2	2	2	1	1	1	2	1	2	1	1	2	2	3	2	5	5	5	5	5	5	5	5	4	5	4	4	4	4	4	4	4	4	3	1	3	3	2	4	3	4	4	4	4	3	4
1608	2	34	3	1	2	2	1	1	2	1	2	1	2	1	1	1	2	1	5	5	5	5	4	5	5	5	4	5	4	4	4	2	5	5	4	5	4	3	4	4	4	4	4	4	4	4	4	5	5
1609	2	43	3	2	1	4	2	2	4	3	1	2	1	2	1	2	2	2	5	5	5	5	4	5	5	5	5	5	4	4	4	5	5	5	5	5	5	4	4	5	3	4	4	4	3	4	3	2	5
1610	2	26	1	2	2	2	1	1	2	2	2	1	1	1	1	1	2	2	4	4	4	4	4	3	4	4	4	4	3	4	4	4	4	2	3	3	4	3	4	3	3	4	3	4	4	4	4	4	3
1611	2	29	3	1	1	2	1	1	2	2	1	2	1	1	1	3	2	2	5	5	4	5	4	5	5	5	5	5	5	5	5	5	5	5	5	5	4	3	3	5	1	4	4	4	3	4	4	4	5
1612	2	26	3	2	2	2	1	1	2	1	1	2	2	1	2	3	3	3	4	4	4	4	4	4	4	5	3	4	4	4	5	3	4	3	4	3	3	2	3	3	2	4	4	3	3	3	3	3	4
1613	2	34	3	2	1	2	1	1	3	1	1	2	1	1	2	2	1	1	5	5	4	4	4	5	5	5	5	5	4	4	5	4	4	2	4	4	5	4	5	4	3	4	3	4	3	3	3	3	4
1614	2	30	1	2	2	2	1	1	2	2	2	2	1	1	1	2	2	3	5	5	4	4	4	5	5	5	5	5	5	4	5	5	4	3	3	4	4	1	3	5	3	2	3	3	3	3	1	3	5
1615	2	28	2	1	2	2	1	1	2	2	1	2	1	1	1	1	2	1	5	5	5	5	5	5	5	5	4	5	4	5	5	5	5	5	5	4	4	3	4	4	3	4	4	4	4	4	3	4	4
1616	2	26	1	1	1	2	1	1	1	1	1	1	2	1	1	1	2	1	5	5	5	5	5	5	5	5	5	5	5	5	5	5	5	5	5	5	5	5	5	5	5	5	5	5	5	5	5	5	5
1617	2	38	4	2	1	2	1	2	4	1	1	2	2	1	1	2	3	4	5	4	3	3	3	3	3	4	2	2	3	1	1	5	3	5	1	3	3	1	3	2	3	3	3	3	1	1	4	1	3
1618	2	40	3	2	1	3	2	2	4	2	2	1	1	2	1	1	2	2	5	5	4	5	4	4	4	5	5	5	5	5	5	5	5	5	5	5	5	4	4	4	4	5	5	5	4	5	5	5	5
1619	2	26	2	2	2	2	1	1	2	4	1	1	1	1	1	3	3	2	4	4	4	4	4	4	4	4	4	4	4	4	4	4	4	4	4	4	4	4	4	4	4	4	4	4	4	4	4	4	4
1620	2	31	3	2	1	3	1	1	3	1	1	2	2	1	1	2	3	3	3	3	3	3	3	3	3	3	3	3	3	3	3	3	3	3	3	4	4	4	4	4	4	4	4	4	4	4	4	4	4
1621	2	32	3	2	1	2	1	1	3	1	1	2	1	1	1	2	2	3	4	4	4	4	4	4	4	4	3	4	3	3	3	3	3	3	3	4	3	3	3	4	4	4	3	3	3	3	3	3	3
1622	2	40	3	2	1	3	1	2	4	2	1	1	1	1	1	2	2	1	5	5	5	5	5	5	5	5	5	5	5	5	5	5	5	5	5	5	5	5	5	5	1	5	5	5	5	5	5	5	5
1623	2	28	2	2	1	2	1	1	2	1	1	1	2	1	1	2	2	2	4	4	4	4	4	4	4	4	4	4	4	3	5	5	5	4	5	4	4	3	3	3	3	4	3	3	4	4	4	4	4
1624	2	38	3	2	2	3	1	1	4	2	1	2	1	2	1	3	3	2	3	4	4	4	4	4	4	4	4	4	2	4	3	4	4	3	3	4	4	2	3	3	3	4	3	3	4	3	3	3	3
1625	2	31	2	2	2	2	1	1	2	2	1	2	2	1	1	2	2	1	5	5	5	5	5	5	5	5	5	5	4	5	5	5	5	4	5	5	5	3	5	4	3	5	3	4	4	4	4	4	4
1626	1	22	1	1	1	1	1	1	1	1	1	1	2	1	1	2	2	3	3	3	3	3	4	4	3	4	4	4	4	4	4	4	4	4	4	4	3	1	3	4	4	4	3	3	4	4	4	4	4
1627	2	28	2	2	1	2	1	1	2	2	1	2	1	1	2	2	3	3	3	3	4	4	4	4	4	4	4	4	4	4	4	4	4	2	4	4	4	4	4	5	4	4	4	4	4	4	4	4	5
1628	2	25	1	1	2	1	1	1	2	2	1	1	2	1	1	2	2	2	4	4	4	4	4	4	4	4	4	4	3	4	4	5	5	4	5	4	4	4	4	4	4	4	4	4	4	4	4	4	4
1629	2	26	2	1	1	2	1	1	2	1	1	3	2	1	3	3	3	5	4	3	2	3	2	3	2	2	2	3	3	3	3	3	3	3	3	5	4	3	4	4	3	4	3	3	3	3	4	3	4
1630	2	33	1	2	1	2	1	1	3	1	1	2	2	1	2	2	3	2	4	4	4	4	4	4	4	4	4	4	5	5	5	1	5	1	5	4	4	5	4	5	4	4	4	5	5	5	5	5	5
1631	2	26	1	2	2	2	1	1	1	2	1	2	2	1	2	3	3	3	4	4	4	5	4	5	5	5	3	4	3	1	2	3	2	3	3	4	3	1	3	5	3	3	3	3	1	2	2	2	5
1632	2	38	3	2	2	3	1	1	3	2	1	2	1	1	2	2	3	2	4	4	4	4	4	4	4	4	4	4	4	4	4	3	4	2	4	4	4	4	4	4	4	4	4	4	4	4	4	4	4
1633	2	29	1	2	2	2	1	1	3	3	1	2	2	1	1	3	3	2	4	4	4	4	4	4	4	4	4	4	4	4	4	2	4	2	4	4	4	4	4	4	4	4	4	4	4	4	4	4	4
1634	2	26	1	1	2	1	1	1	1	2	1	2	2	1	1	2	3	3	5	5	3	4	3	4	5	5	5	4	4	5	4	4	4	3	5	5	5	4	4	4	3	5	4	5	4	5	4	4	5
1636	2	30	3	2	2	2	1	1	2	4	1	2	1	1	2	2	2	2	5	5	5	5	4	5	5	5	4	5	4	4	4	5	4	4	5	5	5	4	4	5	5	5	5	4	4	4	4	4	5
1637	2	30	3	2	1	2	1	1	2	2	1	2	2	1	1	2	2	2	5	5	5	5	4	4	4	4	4	4	4	5	5	5	4	5	4	4	4	2	4	4	4	4	4	4	4	4	4	4	4
1638	2	37	3	2	2	3	1	2	4	2	2	1	1	2	1	1	2	3	5	5	5	5	5	5	5	5	5	5	4	4	3	3	3	3	4	5	4	3	3	3	4	4	4	4	4	3	4	4	5
1639	2	30	3	2	2	3	1	1	2	1	1	2	1	1	2	3	2	1	5	5	5	5	5	5	5	5	4	5	4	5	5	5	5	5	5	5	5	3	5	4	3	5	4	4	4	4	3	3	5
1640	2	36	3	2	2	3	1	1	3	1	2	2	1	3	1	2	2	2	5	5	5	5	5	5	5	5	4	4	3	4	4	3	3	3	3	5	5	3	4	4	4	4	3	4	3	3	3	3	4
1641	2	35	3	2	2	3	1	1	3	2	2	2	1	1	1	2	2	2	5	5	4	5	4	5	5	5	5	5	5	5	5	1	5	5	5	5	5	5	5	5	5	5	5	5	5	5	5	5	5
1642	2	40	3	1	1	2	1	2	3	1	1	1	1	2	1	2	2	1	5	5	3	5	5	5	5	5	5	5	3	3	5	4	4	4	5	5	5	4	5	5	3	5	4	5	3	4	4	5	5
1643	2	28	2	2	2	2	1	1	2	2	1	1	1	1	1	1	2	1	5	5	5	5	5	5	5	5	5	5	5	5	5	5	5	5	5	5	5	5	5	5	5	5	5	5	5	5	5	5	5
1644	1	26	1	2	2	1	1	1	1	2	1	1	2	1	1	2	2	3	3	3	4	3	3	4	4	4	3	4	4	4	4	4	4	3	4	4	4	3	3	4	4	4	3	4	3	4	4	4	4
1645	2	26	1	1	2	1	1	1	1	1	1	1	2	1	2	2	2	3	4	4	4	4	4	4	4	4	4	4	3	3	4	3	4	4	4	3	3	3	3	3	3	4	4	4	4	4	4	4	4
1647	2	50	3	2	2	4	2	2	4	3	1	3	1	2	1	2	3	3	5	4	4	5	4	5	5	5	5	5	3	2	3	2	4	3	3	3	3	2	3	3	3	4	3	4	4	4	4	4	4
1648	1	40	3	1	2	2	1	1	3	2	1	1	1	1	1	1	2	2	4	4	4	4	4	4	4	4	4	4	4	4	4	3	4	3	3	4	4	3	3	3	2	1	2	2	1	1	3	1	3
1649	2	28	3	1	1	2	1	1	2	2	2	2	2	1	1	1	2	1	5	5	5	5	5	5	5	5	5	5	5	5	5	1	5	3	5	5	5	4	4	5	5	5	5	5	5	5	5	5	5
1650	2	48	3	2	2	3	1	1	4	1	2	1	1	1	1	1	2	2	5	5	5	4	4	5	4	4	4	4	4	3	3	3	4	3	3	4	4	4	4	4	4	4	4	4	4	4	4	4	4
1651	2	51	3	2	2	4	1	2	4	2	2	1	2	1	1	1	2	1	5	5	5	5	4	5	5	5	5	5	3	4	4	4	5	3	5	5	4	3	4	5	5	5	3	4	5	5	5	5	5
1652	1	34	2	3	2	2	1	1	2	3	2	2	2	1	1	1	2	1	5	5	3	3	4	4	4	4	4	4	5	5	5	5	5	5	5	5	5	4	5	4	4	5	4	5	5	5	5	5	5
1653	2	34	3	2	2	3	1	1	2	3	1	2	1	1	2	2	2	2	4	5	4	4	4	5	5	5	4	5	5	5	5	5	5	5	5	4	4	4	4	5	4	5	4	4	4	4	4	4	5
1654	1	29	1	2	2	3	1	1	2	4	2	1	1	1	1	1	3	2	5	5	5	5	5	5	5	5	5	4	4	4	4	2	4	3	3	5	3	2	4	5	5	4	5	4	4	4	3	2	5
1655	2	28	2	2	2	2	1	2	2	2	1	2	1	1	2	2	3	3	5	5	5	5	5	5	5	5	5	5	5	3	3	3	4	4	4	4	4	2	2	5	4	3	2	2	2	2	2	2	3
1656	2	30	3	1	2	2	1	1	2	4	1	2	1	1	1	1	3	3	5	5	5	4	5	5	5	5	2	5	5	5	5	5	5	5	5	5	5	2	3	5	5	5	4	5	3	3	3	4	5
1657	2	31	3	2	2	3	2	2	3	1	2	2	2	2	2	2	2	3	5	5	5	5	5	5	5	5	5	5	4	3	4	4	4	4	3	4	3	2	3	4	3	4	4	4	3	3	4	4	5
1658	2	25	3	1	2	1	1	1	1	1	1	3	2	1	2	2	3	3	4	4	4	4	4	4	4	4	4	4	3	4	4	4	4	4	4	3	3	2	3	2	2	3	3	3	3	3	3	3	3
1659	2	23	1	2	2	1	1	1	1	1	1	2	2	1	1	2	2	2	4	4	4	4	4	4	4	4	4	4	3	3	3	3	3	3	3	4	4	3	3	3	3	3	3	3	3	3	3	3	3
1660	2	41	4	2	2	3	1	1	4	2	2	2	1	1	1	3	2	3	4	4	4	4	4	4	4	4	4	4	5	5	5	4	5	4	5	4	4	3	3	4	3	4	3	3	3	3	3	3	4
1661	2	41	3	2	2	4	2	2	4	2	2	3	1	1	2	2	2	2	4	5	4	4	4	4	5	5	4	4	4	4	4	4	4	4	4	4	4	3	3	4	3	3	4	4	3	3	4	4	4
1662	2	39	3	2	2	3	1	2	4	3	2	2	1	1	2	2	3	2	4	4	4	5	4	4	5	4	4	4	3	4	4	4	4	3	4	4	4	3	4	4	4	4	4	4	3	3	3	4	5
1663	2	27	2	2	2	2	1	1	2	2	1	3	2	1	1	2	2	2	4	4	4	5	4	4	4	4	3	5	4	3	4	4	4	4	4	4	4	3	4	4	3	4	3	4	4	4	4	4	4
1664	2	54	3	1	1	4	1	2	4	2	2	1	2	1	1	2	2	2	5	5	5	5	5	5	5	5	5	5	5	4	4	4	5	3	4	5	5	5	5	5	5	5	5	5	5	5	5	5	5
1665	2	33	3	2	1	2	1	1	3	1	2	2	1	1	2	2	2	2	5	5	4	4	4	5	4	5	4	4	4	4	4	4	4	4	4	4	3	2	3	4	4	3	3	3	2	2	3	2	4
1666	2	33	3	2	1	3	1	1	3	2	1	1	1	2	2	2	2	3	5	5	4	4	4	5	4	4	3	3	3	3	3	3	3	3	3	4	3	3	3	3	3	3	3	3	3	4	4	4	5
1667	2	33	3	2	2	3	1	1	3	2	1	1	1	1	3	2	2	2	4	4	5	5	4	3	3	4	4	4	3	2	2	3	4	3	3	4	3	1	3	2	2	2	2	3	3	3	3	2	4
1668	2	41	3	2	2	4	2	1	4	4	2	2	1	1	1	2	2	3	4	4	4	5	3	3	4	5	4	5	5	5	5	3	4	3	4	4	4	2	3	4	4	3	3	4	4	3	4	5	5
1669	2	31	3	2	2	2	1	1	2	2	1	2	1	1	1	2	2	1	5	5	5	5	5	5	5	5	5	4	5	5	5	4	4	3	4	4	4	2	3	3	3	3	3	3	3	3	3	3	3
1670	2	32	3	2	2	3	2	1	3	4	2	2	1	1	1	1	2	1	4	4	4	5	4	4	5	5	4	4	4	5	5	5	4	4	5	4	4	4	5	4	4	4	4	4	4	5	5	5	4
1671	2	33	3	2	2	3	1	1	2	4	1	2	1	1	1	1	3	2	5	5	5	5	4	5	5	5	4	5	3	3	4	5	5	4	5	5	5	3	4	4	4	5	4	4	4	4	4	4	4
1672	2	28	2	2	2	2	1	1	2	3	1	2	1	1	2	3	2	3	4	4	4	4	4	4	4	4	4	4	4	4	4	4	4	3	4	4	4	4	3	3	2	3	3	3	3	3	3	3	4
1673	2	32	3	2	2	3	1	1	2	4	1	2	1	2	2	3	2	2	5	5	5	5	5	5	5	5	5	4	3	3	3	3	4	3	3	5	5	4	5	4	4	5	4	5	5	5	4	4	5
1674	2	24	1	1	2	1	1	1	1	2	1	2	2	1	1	2	2	2	5	5	5	5	5	5	5	5	5	5	4	4	4	5	4	5	4	4	4	2	2	2	2	3	3	3	3	3	3	4	4
1675	2	40	3	3	2	4	2	1	4	4	2	2	1	1	1	2	3	2	5	5	4	5	5	5	5	5	5	5	3	5	5	4	5	4	5	5	5	5	5	5	5	5	5	5	5	5	5	5	5
1676	2	32	3	2	2	2	1	1	2	4	1	2	1	3	2	1	3	3	5	4	4	4	4	3	4	4	4	4	4	4	4	4	4	4	4	4	3	1	4	5	4	2	3	3	4	3	3	3	4
1677	2	27	2	1	1	2	1	1	2	1	1	2	2	1	2	3	2	3	4	4	4	4	5	5	5	5	4	5	5	4	4	2	4	2	4	4	3	2	3	3	3	3	3	3	3	3	3	3	3
1678	2	39	3	2	2	4	2	1	4	4	1	2	1	2	1	2	3	3	4	4	3	4	3	4	5	5	4	5	5	5	5	5	5	5	5	3	3	3	3	4	3	3	4	4	3	3	3	3	4
1679	2	30	3	2	2	2	1	1	2	4	1	2	1	1	1	1	3	2	5	5	5	5	5	5	5	4	5	5	5	5	5	1	5	1	5	5	5	5	5	5	5	5	5	5	5	4	4	5	4
1680	1	40	3	2	2	3	1	1	3	3	1	2	1	2	2	2	2	2	5	4	4	4	4	4	4	4	4	4	4	4	4	4	4	4	4	4	4	3	4	4	4	4	4	4	4	4	4	4	4
1681	2	40	3	2	2	3	1	2	4	3	1	2	1	1	1	2	2	1	5	5	5	5	5	5	5	5	5	5	4	4	4	4	4	5	4	5	5	3	3	4	2	4	3	4	4	4	4	4	5
1682	2	25	1	2	2	2	1	1	1	1	1	3	2	1	1	1	3	4	2	4	4	4	3	4	3	4	4	4	3	3	3	3	3	3	3	3	4	2	2	4	3	2	2	2	4	3	4	3	4
1683	2	45	4	2	2	3	1	2	4	4	2	3	1	1	2	3	2	1	5	5	5	5	5	5	5	5	5	5	5	5	5	5	5	3	5	5	4	3	3	5	5	5	4	5	4	5	4	5	5
1684	2	31	3	2	2	2	1	1	2	2	2	1	2	1	2	2	2	2	5	5	4	4	4	4	5	5	3	5	4	4	5	4	4	5	4	4	4	3	4	4	3	4	4	4	5	4	4	4	4
1685	2	35	3	2	2	3	1	1	3	4	1	2	1	1	2	2	2	1	5	5	5	5	5	5	5	5	5	5	5	5	5	1	5	1	5	5	3	3	3	4	4	3	4	4	4	4	4	4	4
1686	2	29	3	2	2	2	1	1	2	3	1	1	1	1	1	1	2	1	5	5	5	5	5	5	5	5	5	5	4	5	5	5	5	5	5	5	5	5	5	5	4	5	5	5	5	5	5	5	5
1687	2	33	3	2	2	3	1	1	2	3	1	2	1	1	1	2	2	2	5	4	5	5	4	5	5	5	5	5	4	5	5	5	5	5	5	5	4	3	3	3	3	4	4	4	4	3	4	4	4
1688	2	30	3	2	1	2	1	1	3	1	1	1	2	1	2	3	3	3	5	5	5	5	4	5	5	5	5	5	4	3	4	2	3	2	4	4	4	1	2	3	2	3	3	3	3	3	3	3	4
1689	2	33	3	2	2	2	1	1	3	3	2	2	2	1	2	2	3	3	4	5	4	5	5	5	5	5	5	5	5	4	5	4	4	4	5	4	3	3	4	4	2	4	3	5	3	3	3	2	5
1690	2	32	4	2	2	2	1	1	2	3	1	3	1	1	1	3	2	1	5	5	5	4	4	4	4	4	4	4	4	4	4	2	4	3	4	4	3	4	3	4	4	4	4	3	3	4	4	4	4
1692	2	37	2	2	2	3	1	1	3	4	1	2	1	1	1	2	2	2	4	4	4	5	4	5	5	5	5	5	4	3	5	5	5	3	5	4	4	4	4	4	4	4	4	4	4	4	5	3	5
1693	2	30	3	2	2	2	1	1	2	2	1	3	1	1	1	1	3	2	5	5	5	5	5	5	5	5	5	5	5	5	5	1	5	1	5	5	5	5	5	5	5	5	5	5	5	5	5	5	5
1694	2	26	2	2	2	2	1	1	1	1	2	1	2	1	1	2	2	2	4	4	4	4	4	4	4	4	4	4	4	4	4	2	4	2	4	4	4	4	4	4	4	4	4	4	4	4	4	4	4
1695	2	30	3	2	2	2	1	1	3	1	2	1	1	2	1	2	2	2	5	5	5	5	5	5	5	5	5	5	4	4	5	4	4	4	4	4	3	3	3	3	3	3	3	3	3	3	3	3	4
1696	2	37	3	2	2	3	1	1	4	2	2	2	1	1	1	2	2	2	4	4	4	4	4	4	4	4	4	4	3	3	4	4	4	4	4	4	4	3	4	4	3	4	4	4	3	3	4	3	4
1697	2	29	1	2	2	2	1	1	2	4	1	2	1	1	1	1	2	1	5	5	5	5	5	5	5	5	5	5	5	5	5	1	5	1	5	5	5	5	5	5	5	5	5	5	5	5	5	5	5
1698	2	37	3	2	2	3	1	1	4	4	1	2	1	2	2	2	2	2	3	2	2	3	4	4	4	4	4	4	4	4	4	4	4	4	4	4	4	3	4	3	3	4	3	4	4	4	4	4	4
1699	2	37	3	3	2	3	2	1	3	4	2	3	1	2	1	1	3	2	4	4	4	4	3	5	5	5	5	4	3	4	4	4	4	4	4	4	4	3	4	4	3	4	4	4	4	4	4	4	4
1700	2	38	3	3	2	3	2	2	3	3	1	3	1	3	2	2	2	3	3	2	4	4	4	4	4	4	4	4	4	4	4	3	4	4	3	4	3	2	2	4	4	3	2	3	2	2	2	4	3
1701	2	39	3	2	2	2	1	1	4	4	1	2	1	2	1	3	3	2	4	4	5	5	4	5	5	5	5	5	4	5	5	5	5	5	5	4	3	3	4	3	2	4	3	4	4	4	5	5	5
1702	2	37	3	2	2	3	2	1	3	4	1	2	1	2	2	2	3	3	4	4	3	5	4	4	4	5	4	4	4	3	3	4	4	3	3	4	4	3	3	3	2	2	3	3	3	3	3	3	4
1703	2	40	1	2	2	2	1	1	3	4	1	2	1	1	2	3	3	2	3	4	4	5	4	5	5	5	5	5	5	5	5	5	5	5	4	4	3	2	2	5	5	5	4	4	4	4	4	4	5
1704	2	31	3	2	2	2	1	1	2	3	1	1	1	1	3	3	2	2	5	5	4	5	5	5	5	5	5	5	5	5	5	1	5	5	5	4	4	4	4	5	4	3	3	4	5	5	5	5	4
1705	2	41	3	2	2	1	1	1	4	4	2	1	2	2	2	2	2	2	4	5	5	5	4	5	5	5	4	5	4	5	5	4	4	4	4	5	4	3	4	5	4	5	4	4	4	5	4	4	5
1706	2	23	3	2	2	2	1	1	3	3	1	1	1	1	1	1	2	1	5	5	5	5	5	5	5	5	5	5	4	4	4	2	4	2	4	4	4	4	4	4	4	4	4	4	4	4	4	4	4
1707	2	31	3	2	2	3	1	1	2	2	1	2	1	1	1	1	3	3	4	4	4	4	4	4	4	4	4	4	4	4	2	3	4	2	4	3	3	3	3	3	3	3	3	3	3	3	3	3	3
1708	2	39	3	2	2	3	1	2	3	2	2	1	1	1	1	1	2	1	5	5	5	5	5	5	5	5	5	5	4	4	5	5	1	5	5	4	4	3	3	5	5	5	5	5	5	5	5	5	5
1709	2	39	3	2	2	4	2	2	3	3	1	2	1	1	1	1	3	3	4	4	4	4	4	4	5	5	5	4	4	4	4	4	4	4	4	4	4	3	4	4	4	4	3	4	4	3	3	3	4
1710	2	33	3	2	2	3	1	1	2	3	1	2	1	1	1	2	2	1	5	5	5	5	5	5	5	5	5	5	5	5	5	5	5	1	5	5	5	3	4	5	5	5	5	5	5	5	5	5	5
1711	2	24	1	2	2	1	1	1	1	2	1	1	2	1	1	2	2	2	5	5	5	5	5	5	5	5	5	5	5	5	5	1	5	1	5	5	5	5	5	5	5	5	5	5	5	5	5	5	5
1712	2	32	3	2	2	2	1	1	3	3	1	1	1	1	1	2	2	2	4	5	4	5	4	5	5	5	4	5	4	5	5	4	4	3	4	4	5	3	3	5	3	4	3	4	4	4	4	4	5
1713	2	27	1	1	2	2	1	1	2	2	1	2	2	1	1	2	2	1	5	5	5	5	5	5	5	5	5	5	5	5	5	5	5	5	5	5	5	5	5	5	5	5	5	5	5	5	5	5	5
1714	2	34	3	2	2	3	1	1	3	2	2	2	1	1	2	3	2	3	5	5	5	5	5	5	5	5	5	5	3	3	3	3	3	3	3	4	4	3	3	3	3	3	3	4	3	3	3	3	4
1715	2	39	3	2	1	3	1	1	4	3	2	1	2	1	1	2	2	2	5	5	4	5	4	5	5	5	5	5	3	3	4	2	4	2	4	4	4	3	3	4	4	4	4	4	4	4	4	4	4
1716	1	32	3	2	2	3	1	2	2	2	2	2	2	1	1	1	3	1	4	4	4	3	4	4	4	4	4	4	4	4	4	2	4	2	4	4	4	4	4	4	4	4	4	4	4	4	4	4	4
1717	2	37	3	2	2	3	1	2	3	2	1	2	1	2	1	1	2	1	5	5	5	5	5	5	5	5	5	5	4	4	5	4	5	5	4	5	5	3	5	5	3	4	2	3	3	4	3	4	5
1718	2	30	2	2	2	2	1	1	2	2	1	3	2	1	2	2	3	3	2	2	4	4	3	4	4	4	3	3	3	2	3	3	3	3	3	4	4	2	3	4	3	3	3	3	3	3	3	3	3
1719	2	40	3	2	2	3	2	2	4	3	2	1	2	1	1	1	3	2	4	4	4	5	5	4	5	5	5	5	5	4	5	5	4	3	4	4	4	4	4	4	3	4	4	4	4	4	4	4	4
1720	2	30	3	2	2	3	1	1	2	3	1	3	1	1	2	3	3	3	2	3	3	3	3	4	4	4	1	4	4	4	3	3	4	3	4	3	3	2	2	3	3	3	3	3	3	2	2	3	4
1721	2	32	3	2	2	2	1	1	2	2	1	2	1	1	2	2	2	3	3	3	4	4	3	4	4	4	4	4	3	3	3	3	3	3	3	3	3	2	2	3	3	3	2	3	3	3	3	3	3
1722	2	25	1	1	2	1	1	1	1	2	1	2	2	1	1	1	2	2	4	4	4	4	4	4	4	4	4	4	4	4	4	5	4	5	4	4	4	4	4	4	4	4	4	4	4	4	4	4	4
1723	2	24	1	2	2	1	1	1	1	1	1	2	2	1	2	2	2	2	5	5	4	4	3	4	4	5	4	4	3	4	4	3	3	3	4	4	4	3	3	4	3	4	3	4	3	3	3	4	5
1724	2	37	3	2	2	3	1	2	4	2	2	2	1	1	1	1	3	2	5	5	5	5	5	5	5	5	5	5	5	5	5	1	5	1	5	5	5	5	5	5	5	5	5	5	5	5	5	5	5
1725	2	24	1	2	2	1	1	1	1	3	1	2	2	1	1	2	2	2	4	5	4	5	4	4	5	5	5	5	4	4	5	5	5	5	5	4	4	3	4	4	4	4	3	4	3	4	4	4	5
1726	2	50	3	2	2	3	2	1	4	4	2	1	1	1	1	1	2	2	4	4	4	5	5	5	5	5	5	5	4	4	5	5	5	4	5	4	5	4	5	4	3	5	4	5	5	5	4	5	5
1727	2	32	3	2	2	3	1	2	2	3	1	2	1	3	2	1	2	2	5	5	5	5	5	5	5	5	5	5	5	5	5	4	4	3	4	5	3	4	5	5	4	4	5	3	2	3	2	2	5
1728	2	34	3	2	2	3	1	1	3	2	1	1	1	1	1	3	2	2	5	5	5	5	5	5	5	5	5	5	5	5	5	5	5	3	5	5	5	4	4	5	5	5	5	5	5	5	5	5	5
1729	2	38	3	2	2	3	1	1	3	2	2	2	1	1	1	1	2	2	5	5	5	5	4	5	5	5	5	4	3	3	4	4	4	3	4	5	5	4	4	4	3	4	4	4	3	4	3	3	5
1730	2	43	3	1	1	3	2	1	4	3	2	2	1	1	1	2	2	3	5	5	4	4	3	4	4	4	3	4	4	3	3	3	3	3	3	3	3	3	3	3	3	3	3	3	3	3	3	3	3
1731	2	30	1	2	2	3	1	1	2	2	1	1	1	1	1	1	2	1	5	5	5	5	5	5	5	5	5	5	5	5	5	4	5	4	5	5	5	4	4	4	3	4	4	4	4	4	4	4	5
1732	2	35	3	2	2	2	1	1	3	4	1	1	1	1	1	1	2	1	5	5	5	5	5	5	5	5	5	5	5	5	5	5	5	5	5	5	5	5	5	5	3	5	5	5	5	5	5	5	5
1733	2	35	3	2	2	3	1	1	3	2	1	1	1	2	2	2	3	3	4	4	3	5	3	5	5	5	2	5	3	3	3	3	3	3	3	5	4	1	1	4	3	4	3	3	3	3	3	3	4
1734	1	33	3	2	2	3	1	1	2	2	1	3	1	2	2	1	2	2	4	4	4	4	4	4	4	4	4	4	3	3	3	3	3	4	3	4	3	2	3	4	3	4	3	3	3	3	3	3	3
1735	2	31	3	2	2	2	1	2	2	1	2	3	1	2	1	2	2	2	4	4	3	2	4	4	4	4	4	4	3	3	3	3	3	3	3	4	4	4	3	3	3	3	3	3	3	3	3	3	3
1736	2	47	3	2	2	3	2	2	4	4	2	2	1	2	1	1	3	2	2	3	4	4	4	5	5	5	5	4	4	4	4	4	4	4	4	4	4	3	3	3	3	4	4	4	3	3	3	4	5
1737	2	42	3	2	2	3	1	2	4	2	2	2	1	1	1	2	2	2	5	5	5	5	5	5	5	5	5	5	4	4	4	4	2	3	4	5	5	3	4	4	4	4	4	4	4	4	4	4	4
1738	2	45	3	2	2	3	1	2	4	2	2	1	1	2	1	1	3	2	5	5	5	5	5	5	5	5	5	5	5	5	5	5	5	4	5	5	5	5	5	5	5	5	5	5	5	5	5	5	5
1739	2	34	3	2	2	3	1	1	3	2	2	2	1	1	2	1	2	4	4	4	4	5	4	4	4	4	3	5	3	3	3	3	3	3	3	4	3	1	1	2	2	2	2	1	3	2	2	3	4
1740	2	31	3	2	2	3	1	1	2	2	1	1	1	1	1	2	2	1	4	5	4	5	5	5	5	5	4	4	4	4	4	3	4	3	4	4	4	3	4	4	3	5	4	4	4	4	4	5	4
1741	2	31	1	2	2	2	1	1	2	2	1	3	1	1	2	3	2	2	4	4	4	4	4	4	3	4	3	4	4	3	4	3	4	2	4	4	3	2	3	3	2	2	2	2	3	3	3	3	5
1742	2	32	3	2	2	3	1	1	2	4	2	2	1	2	1	1	3	2	4	4	3	4	4	5	4	4	4	4	4	4	5	5	4	4	4	4	4	3	4	5	3	3	3	4	3	4	3	3	4
1743	2	36	3	2	2	3	1	1	3	2	1	2	1	1	1	3	2	2	5	5	5	5	5	5	5	4	5	4	4	4	4	5	5	5	5	5	4	2	2	4	3	3	3	2	3	3	3	3	3
1744	2	25	2	1	2	1	1	1	1	2	1	2	2	1	1	1	2	2	5	5	4	3	3	3	4	4	3	5	4	4	4	4	4	4	4	3	4	2	4	3	2	3	3	3	3	3	3	3	4
1745	2	39	3	2	2	3	2	1	3	2	1	2	1	1	2	2	2	3	4	4	4	4	3	4	4	4	4	4	4	3	3	3	3	3	4	4	3	3	4	4	3	4	3	4	3	3	3	3	3
1746	2	37	3	2	2	3	1	1	4	2	1	1	1	2	2	3	2	3	5	5	5	5	5	5	5	5	4	5	5	5	5	4	5	4	5	4	4	3	3	3	3	4	3	4	3	3	3	2	5
1747	2	32	3	2	2	3	1	1	3	2	1	2	1	1	1	1	2	2	5	5	5	5	5	5	4	5	4	5	4	4	4	5	4	3	5	5	5	4	4	5	5	4	4	5	4	4	4	5	5
1748	2	27	1	2	2	2	1	1	2	1	1	3	2	1	1	2	3	3	5	5	5	5	5	5	5	4	4	4	5	5	4	4	4	4	4	5	4	2	3	4	4	4	4	4	5	5	5	5	5
1749	2	39	3	2	1	3	2	2	4	2	2	1	1	1	1	2	3	2	5	5	5	5	5	4	5	4	4	5	2	4	4	4	4	5	4	5	5	3	3	5	3	4	4	4	4	3	3	3	5
1750	2	25	1	2	2	1	1	1	1	1	1	2	2	1	1	1	3	2	4	4	4	4	4	4	4	4	4	4	4	4	4	4	5	2	5	5	4	1	3	3	2	4	2	4	4	4	4	4	4
1751	2	34	2	2	2	3	1	1	3	3	1	1	1	1	2	2	3	1	5	5	5	5	5	5	5	5	5	5	5	5	5	5	5	5	5	5	3	3	5	5	5	5	5	5	5	5	5	5	5
1752	2	29	3	2	2	2	1	1	2	2	1	2	1	2	1	2	3	3	3	2	2	3	3	2	2	2	3	2	2	4	5	5	5	5	5	4	5	4	5	5	4	5	5	5	4	4	4	4	5
1753	2	31	2	2	2	2	1	1	3	1	1	3	2	1	2	3	3	4	5	5	3	4	4	5	5	5	1	4	3	2	3	3	3	3	3	4	2	1	1	3	3	3	3	3	3	4	3	3	4
1754	2	32	3	2	2	3	1	1	2	2	1	2	2	2	1	1	3	2	4	4	4	4	4	4	4	4	4	4	3	2	4	3	4	4	4	4	3	2	2	4	3	4	4	4	4	4	4	4	4
1755	2	34	3	2	2	3	2	2	3	2	2	3	1	1	1	1	3	4	2	2	3	4	3	4	4	4	5	3	3	4	3	2	4	3	3	4	4	3	2	5	5	3	2	3	3	3	4	4	5
1756	2	26	1	2	2	1	1	1	1	1	2	2	2	1	1	1	2	2	4	4	4	4	5	5	5	5	5	5	4	4	4	4	4	4	5	5	5	4	4	4	4	4	4	4	4	4	4	4	4
1757	2	30	2	2	2	2	1	1	2	1	1	2	2	1	2	3	3	2	5	5	5	5	5	5	5	5	5	5	4	3	3	4	4	3	4	4	2	2	2	2	3	4	3	3	3	3	3	3	4
1758	2	27	1	2	2	2	1	1	1	1	1	3	2	1	2	2	2	2	5	5	5	5	5	5	5	5	3	5	4	4	4	5	4	5	5	5	4	3	4	4	4	5	4	4	3	4	3	5	5
1759	2	27	1	1	2	1	1	1	1	1	1	2	1	1	2	2	2	2	5	5	5	5	5	5	5	5	3	5	4	4	4	5	4	4	5	5	4	3	4	4	4	5	4	4	3	4	3	5	5
1760	2	40	3	2	2	4	2	2	4	3	2	2	1	1	1	1	3	2	3	5	4	4	4	4	5	5	4	5	4	4	4	5	5	5	4	4	4	4	4	4	2	4	4	4	2	4	3	4	5
1761	2	27	1	2	2	2	1	1	1	2	1	3	2	1	1	1	2	1	5	5	5	5	5	5	5	5	5	5	3	3	4	4	5	4	4	5	5	4	4	5	3	3	3	4	3	4	4	3	5
1762	2	23	1	1	2	1	1	1	1	1	1	1	2	1	1	2	3	2	5	5	5	5	5	5	5	5	5	5	5	5	5	1	5	1	5	5	5	5	5	5	5	5	5	5	5	5	5	5	5
1763	2	34	1	2	2	3	1	1	3	2	1	3	1	2	1	1	3	3	3	4	5	5	5	5	5	5	5	5	3	4	3	2	4	4	3	4	3	2	3	4	3	4	4	3	3	3	3	3	4
1764	2	31	1	2	2	3	1	1	3	1	1	2	2	2	2	2	2	2	4	4	4	4	4	4	4	4	4	4	3	3	3	3	3	3	3	3	3	3	3	3	3	3	3	3	3	3	3	3	3
1765	2	26	1	2	2	2	1	1	2	4	1	2	1	1	2	2	3	2	5	5	5	5	5	5	5	5	5	5	4	4	4	3	4	3	4	4	4	2	3	4	2	4	4	4	4	4	4	4	4
1766	2	30	4	2	2	2	1	1	2	2	1	1	1	2	1	1	3	1	5	5	5	5	5	5	5	5	5	5	5	5	5	5	5	1	5	5	5	5	5	5	5	5	5	5	5	5	5	5	5
1767	2	41	3	2	2	4	2	2	4	3	2	1	1	1	1	1	2	2	5	4	4	4	4	4	5	5	4	5	4	4	4	4	3	3	3	4	5	4	4	4	4	4	3	4	4	4	4	4	5
1768	2	40	3	2	2	2	1	1	2	2	1	2	1	1	1	2	3	2	5	5	4	5	5	5	5	5	3	5	4	3	4	5	5	3	5	4	4	2	3	5	4	4	2	4	3	3	3	3	5
1769	2	34	3	2	2	3	1	1	3	1	2	2	1	2	1	1	2	2	5	5	4	5	4	5	5	5	5	5	4	4	4	4	4	4	4	4	4	4	4	4	4	4	4	4	4	4	4	4	4
1770	2	24	1	2	2	1	1	1	1	1	1	2	2	1	2	3	3	3	4	4	4	4	3	3	3	4	3	4	3	3	4	4	4	3	4	3	4	3	3	4	3	4	3	3	3	3	3	3	4
1771	2	41	3	2	2	4	2	2	4	4	2	2	1	2	1	1	3	2	3	5	5	5	4	5	4	5	5	5	5	5	5	5	5	3	5	4	5	3	3	5	5	3	4	4	4	4	4	4	4
1772	2	33	3	2	2	3	1	1	2	1	1	3	1	1	2	2	2	3	4	4	4	5	4	4	4	4	3	4	4	3	3	3	3	3	3	3	3	3	3	3	2	3	3	3	3	3	3	3	3
1773	2	30	3	2	2	2	1	1	2	3	1	2	1	1	1	1	3	2	5	5	4	4	4	4	4	5	5	5	5	3	5	5	2	4	3	4	4	2	3	3	3	3	3	3	3	4	3	3	4
1774	2	48	3	2	2	4	2	2	4	4	2	2	1	1	1	1	2	2	5	5	4	5	4	5	5	5	5	5	5	5	5	5	5	4	5	5	5	4	5	5	5	5	5	5	5	5	5	5	5
1775	2	22	1	1	2	1	1	1	1	1	1	3	2	1	1	1	3	2	4	4	4	4	4	4	4	4	4	4	3	3	3	3	3	3	3	3	3	3	3	3	3	3	3	3	3	3	3	3	4
1776	2	40	4	2	2	4	1	2	3	3	2	3	1	2	2	1	2	2	5	5	4	4	4	5	5	5	5	5	4	3	3	3	3	3	2	4	5	4	4	5	5	5	5	5	4	4	4	4	4
1777	2	29	2	2	2	2	1	1	2	3	1	2	1	1	1	1	2	2	5	5	5	5	5	5	5	5	5	5	5	5	5	5	5	4	5	5	5	5	5	5	5	5	5	5	5	5	5	5	5
1778	2	24	1	2	2	1	1	1	1	2	1	1	2	1	1	2	2	2	4	4	4	4	4	4	4	4	4	4	4	4	4	2	4	2	4	4	4	3	3	3	3	4	3	4	3	4	3	4	4
1779	2	25	1	2	2	1	1	1	1	1	1	2	2	1	2	2	3	3	3	3	3	3	3	3	3	3	3	3	3	3	3	3	3	3	3	3	3	3	3	3	3	3	3	3	3	3	3	3	3
1780	2	23	1	2	2	1	1	1	1	1	1	3	2	1	1	1	2	3	3	3	3	3	3	3	3	3	3	3	4	4	4	4	4	4	3	3	3	2	3	3	3	3	3	3	3	3	3	3	3
1781	2	25	1	2	2	2	1	1	2	2	1	2	2	1	2	3	3	3	4	4	4	4	4	4	4	4	4	4	3	4	4	4	3	3	3	4	4	3	3	3	3	3	3	3	3	4	3	3	4
1782	2	39	3	2	2	3	1	1	4	2	1	2	1	2	2	3	3	3	5	5	5	5	5	5	5	5	4	5	3	4	3	4	4	4	4	4	3	2	3	2	2	4	3	3	3	4	4	3	4
1783	2	40	3	3	2	4	1	2	4	3	2	2	1	2	1	2	3	3	4	4	4	5	4	5	5	5	4	5	3	3	2	4	3	2	4	5	5	3	3	4	3	3	3	3	3	3	3	3	5
1784	2	24	2	2	1	2	1	1	2	1	1	2	1	1	2	2	2	3	4	4	4	4	3	3	3	4	3	4	4	3	3	3	3	3	4	3	3	1	2	4	1	3	3	1	2	2	2	2	2
1785	2	39	3	2	1	3	3	1	4	4	1	2	1	1	1	1	2	3	5	5	5	5	4	5	5	5	5	4	2	1	3	2	2	1	3	5	5	3	3	5	5	5	3	4	3	3	3	3	5
1786	2	34	3	2	2	2	1	1	3	3	1	1	1	1	1	1	2	1	5	5	5	5	5	5	5	5	5	5	5	5	5	5	5	5	5	5	5	4	4	4	4	4	4	4	4	4	4	4	4
1787	2	26	1	2	2	2	1	1	2	2	1	2	2	1	1	1	2	2	5	5	4	4	3	4	4	4	3	4	4	4	4	5	4	5	4	3	3	3	3	4	3	3	3	3	3	3	4	3	4
1788	2	33	3	2	2	3	1	1	2	2	1	2	1	1	2	2	3	3	5	5	4	5	4	5	5	5	4	4	4	4	4	2	4	2	4	4	4	4	4	4	4	4	4	4	5	5	5	5	5
1789	2	25	1	1	2	1	1	1	1	1	1	1	2	1	2	2	3	3	4	4	4	4	4	4	4	4	4	4	4	4	4	2	4	3	4	4	4	2	3	4	4	4	3	3	3	4	3	4	4
1790	2	30	1	3	2	2	1	1	2	3	1	2	2	1	1	1	2	2	4	4	4	4	4	4	4	4	4	4	4	4	4	4	4	4	4	4	4	4	4	4	4	4	4	4	4	4	4	4	4
1791	2	38	3	2	2	4	2	1	4	4	1	2	1	1	2	2	3	2	4	4	5	5	4	4	4	4	4	4	4	3	3	3	4	3	3	5	4	3	3	4	4	3	3	3	4	4	4	4	4
1792	2	24	1	2	2	1	1	1	1	1	1	2	2	1	1	1	2	3	3	3	4	4	4	4	4	4	3	4	4	3	3	3	3	3	3	3	3	2	3	3	3	3	3	3	3	3	3	3	3
1794	2	30	2	2	2	2	1	1	2	3	1	2	1	1	2	2	2	2	5	5	4	5	3	5	5	5	4	4	4	4	4	5	5	5	5	5	5	3	3	5	3	4	3	4	3	5	3	5	5
1795	2	29	1	2	2	2	1	1	2	3	1	2	1	1	1	1	2	2	4	4	5	4	4	4	5	5	4	5	4	4	5	4	4	5	4	4	4	1	4	4	3	3	3	4	4	4	4	4	4
1796	2	27	2	2	2	2	1	1	2	4	1	2	1	1	2	2	3	3	4	4	4	4	4	4	4	4	4	4	4	4	4	2	4	2	4	4	4	4	4	3	3	3	3	3	4	4	4	4	4
1797	2	42	3	2	1	4	3	2	4	3	2	2	2	2	1	2	2	1	5	4	5	5	5	5	5	5	4	5	5	5	5	5	5	5	5	5	5	4	5	5	5	5	5	5	5	5	5	5	5
1798	2	33	3	2	2	3	1	1	3	2	1	3	1	1	1	1	3	3	5	5	5	5	5	5	4	4	5	4	3	4	4	4	4	4	3	4	3	3	3	4	4	4	4	3	4	3	4	4	4
1799	2	41	3	2	2	3	1	1	4	3	1	2	1	1	1	1	3	2	5	5	5	5	5	5	4	5	4	5	1	5	5	5	5	5	5	5	5	3	3	5	2	3	3	3	3	3	3	3	5
1800	2	38	3	2	2	3	1	1	3	2	2	3	1	1	1	1	2	1	5	5	5	5	5	5	5	5	5	5	5	5	5	1	5	1	5	5	5	5	5	5	5	5	5	5	5	5	5	5	5
1801	2	31	3	2	1	3	1	1	3	1	1	2	2	1	1	2	2	4	5	5	5	5	5	5	5	4	4	5	4	4	5	5	3	3	3	3	3	3	4	5	5	4	3	4	4	3	4	3	5
1802	2	37	3	2	2	2	1	1	3	1	2	2	1	1	1	1	3	4	5	5	5	5	5	5	5	4	5	4	4	4	3	3	3	3	3	5	5	1	3	4	4	4	4	4	4	4	4	4	4
1803	2	26	1	1	1	1	1	1	1	1	1	3	2	1	1	2	2	2	4	4	4	4	4	4	4	4	4	4	4	4	4	2	4	2	4	4	4	4	4	4	4	4	4	4	4	4	4	4	4
1804	2	30	3	2	1	2	1	1	2	1	1	2	1	1	2	2	2	3	5	5	4	5	4	5	5	5	5	5	3	3	3	4	4	2	4	4	3	2	3	3	3	4	4	3	2	2	2	4	4
1805	2	29	3	2	2	3	1	1	2	1	2	2	2	1	1	2	2	3	4	4	3	3	3	3	3	3	3	3	3	3	3	3	4	2	4	3	3	3	3	4	4	4	4	4	4	4	4	4	4
1806	2	23	1	2	2	1	1	1	1	1	1	2	2	1	1	2	3	2	4	5	4	5	4	4	4	5	4	5	4	4	4	4	4	3	4	3	4	3	4	4	3	4	4	4	4	4	4	4	4
1807	2	26	2	2	2	1	1	1	1	2	1	1	2	1	1	1	2	2	5	5	4	5	5	5	5	5	5	5	3	5	5	5	5	5	5	4	4	4	5	5	4	5	4	5	4	4	5	5	5
1808	2	24	1	2	2	2	1	1	2	1	1	2	2	1	2	3	3	1	5	5	5	5	5	5	5	5	5	5	5	5	5	5	5	1	5	5	5	5	5	5	5	5	5	5	5	5	5	5	5
1809	2	32	3	2	2	3	1	1	2	1	1	2	1	2	2	2	3	3	3	4	3	4	3	5	5	5	5	4	4	4	4	5	4	5	5	4	3	4	4	5	5	3	3	3	3	3	5	3	4
1811	2	29	1	2	2	2	1	1	2	3	1	3	2	1	2	2	3	3	5	5	5	5	5	5	5	5	3	4	3	3	3	3	3	3	3	4	4	1	3	4	4	3	3	3	2	3	2	2	5
1812	2	37	3	2	2	3	1	1	3	3	1	2	1	2	1	1	2	1	5	5	5	5	5	5	5	5	5	5	5	5	5	1	5	1	5	5	5	5	5	5	5	5	5	5	5	5	5	5	5
1813	2	24	1	2	2	2	1	1	1	1	1	2	2	1	1	1	2	2	4	4	3	3	3	5	4	5	4	4	4	4	3	4	4	3	4	3	5	2	4	5	5	4	3	4	4	3	3	4	5
1814	2	44	3	2	2	4	2	2	4	3	2	2	1	2	1	1	3	2	4	4	4	4	4	5	5	5	5	4	4	4	4	4	5	4	4	4	4	4	4	4	4	4	4	4	4	4	4	4	4
1815	2	28	1	2	2	2	1	1	1	1	1	1	2	1	1	1	3	1	5	5	5	5	5	5	5	5	5	5	5	5	5	5	5	5	5	5	5	4	4	5	5	5	5	5	5	5	4	4	5
1816	2	33	1	2	2	2	1	1	3	2	1	2	1	1	1	2	3	2	5	5	5	5	5	5	5	5	5	5	4	4	4	3	4	3	4	5	4	4	4	4	4	4	4	4	4	4	4	4	5
1817	2	34	3	2	2	3	1	1	3	2	2	3	1	2	1	2	2	2	4	4	4	4	4	4	4	4	4	4	3	3	4	5	5	5	4	4	4	3	3	3	3	4	4	4	4	4	4	4	5
1818	2	26	1	1	2	1	1	1	2	2	1	2	1	1	2	2	3	4	2	3	3	4	3	3	3	3	3	4	3	3	3	2	5	4	3	3	2	1	2	3	3	2	1	1	1	1	3	1	2
1819	2	42	3	2	2	4	2	1	4	3	2	3	1	1	2	1	3	3	2	2	3	5	4	5	5	5	3	5	5	3	3	5	1	5	5	3	3	2	4	4	3	5	5	5	4	4	3	4	5
1820	2	33	3	2	2	2	1	1	2	2	1	2	1	1	2	2	2	3	5	5	5	5	3	4	5	5	5	4	4	4	4	3	3	1	3	5	3	4	4	4	4	4	3	3	3	3	3	3	5
1821	2	31	3	2	2	2	1	1	3	2	1	2	1	2	2	2	3	2	5	5	5	5	5	5	5	5	5	5	4	4	3	4	3	3	3	4	3	3	3	4	3	3	3	3	3	3	3	4	4
1822	2	35	3	3	2	4	2	2	4	2	2	2	1	2	2	2	2	3	4	4	4	4	4	4	4	4	4	4	4	4	4	3	4	3	4	4	4	4	4	4	4	4	4	4	4	4	4	4	4
1823	2	28	1	2	2	2	1	1	3	2	1	2	1	1	2	3	3	4	3	3	4	4	4	4	4	4	3	4	3	2	2	2	3	3	3	3	2	1	1	2	2	2	2	2	2	2	2	2	3
1824	1	29	3	2	2	3	1	1	3	2	1	2	1	2	2	2	2	2	4	5	5	5	4	5	5	5	5	5	1	3	4	5	4	5	4	5	5	4	3	4	3	5	4	5	5	5	5	5	5
1825	2	25	1	2	2	2	1	1	2	2	1	2	2	1	2	2	3	2	5	5	4	4	5	5	5	5	4	5	5	5	5	4	5	4	4	4	3	2	3	3	3	3	3	3	4	4	3	4	4
1826	2	35	4	2	2	3	1	1	3	3	1	2	1	2	1	1	2	2	5	5	5	5	4	5	5	5	5	5	4	4	3	3	3	3	3	5	5	2	3	3	3	3	4	4	4	4	4	4	4
1827	2	40	3	2	2	3	1	1	4	2	1	2	1	2	2	3	3	4	3	3	3	3	4	3	3	3	3	3	3	3	3	4	4	4	3	3	2	2	2	3	2	3	2	2	2	2	2	2	3
1828	2	51	2	1	2	3	1	2	4	2	2	3	2	1	2	2	2	2	5	5	5	5	5	5	5	5	5	5	5	5	5	5	5	5	5	4	4	3	4	4	3	3	3	3	3	4	4	4	5
1829	2	28	2	2	2	2	1	1	1	2	1	2	2	1	1	1	2	2	4	4	4	4	4	4	4	4	4	4	4	4	4	2	4	2	4	4	4	4	4	4	4	4	4	4	4	4	4	4	4
1830	2	26	1	2	2	1	1	1	2	2	1	1	2	1	1	1	3	2	4	5	4	5	5	5	5	5	5	5	5	5	5	5	5	3	5	5	5	5	5	5	5	5	5	5	5	5	5	5	5
1831	2	26	1	2	2	1	1	1	1	1	1	2	2	1	1	3	3	3	4	5	4	5	4	5	5	5	5	5	3	2	5	4	2	3	5	5	5	4	4	5	4	5	4	5	4	4	4	4	5
1833	2	30	3	2	1	2	1	1	2	2	1	1	2	1	1	2	3	2	5	5	5	5	5	3	5	3	4	4	4	5	5	5	5	5	5	5	5	3	5	5	5	5	4	5	4	5	4	5	5
1834	1	31	1	2	2	3	1	2	2	2	2	3	1	2	3	2	2	3	5	5	5	5	5	5	4	5	3	4	5	5	5	1	5	1	5	5	5	5	5	5	5	5	5	5	5	5	5	5	5
1835	2	27	1	1	1	2	1	1	1	1	2	3	2	1	1	1	3	1	5	5	5	5	5	5	5	5	4	5	3	3	4	3	4	3	3	5	3	2	3	3	3	3	3	3	3	3	3	4	4
1836	2	24	1	1	2	1	1	1	2	1	1	2	2	1	1	2	3	3	5	5	5	5	5	5	5	5	3	5	5	4	4	5	4	5	4	4	4	2	3	3	3	3	3	3	3	3	3	3	3
1837	2	24	1	1	1	1	1	1	1	1	2	2	2	1	1	1	2	3	3	3	3	3	3	3	3	3	3	3	3	3	3	3	3	3	3	3	3	3	3	3	3	3	3	3	3	3	3	3	3
1838	1	32	2	2	2	3	1	1	2	3	1	2	1	3	1	1	2	2	4	4	4	4	4	4	4	4	4	4	3	2	4	4	4	4	4	4	4	4	4	4	3	4	4	4	4	4	4	3	3
1839	2	34	3	2	2	2	1	1	3	2	1	2	1	2	1	2	2	2	4	4	4	4	4	4	4	4	3	4	3	3	3	3	3	3	3	4	4	2	2	3	2	2	2	2	2	2	2	2	2
1840	2	29	1	2	2	2	1	1	2	2	1	2	1	2	2	2	3	2	5	5	4	5	4	4	5	5	5	4	3	3	3	3	5	2	3	5	3	2	2	5	4	1	2	2	2	2	2	2	4
1841	2	25	1	2	2	1	1	1	1	2	1	2	2	1	2	2	3	2	3	4	5	5	5	5	5	5	4	4	4	5	4	4	5	5	4	4	4	3	4	3	3	5	4	4	4	5	4	5	5
1842	2	42	3	2	2	3	1	1	4	3	1	2	1	1	1	1	2	2	5	5	5	5	5	5	5	5	5	5	5	5	5	5	5	5	5	5	1	4	4	4	4	4	4	5	5	5	5	5	5
1843	2	28	2	2	2	3	1	1	4	2	2	2	1	2	1	1	2	2	4	5	4	4	4	4	4	5	4	4	4	3	3	3	3	3	4	4	4	3	3	3	3	4	3	3	3	3	3	3	4
1844	1	29	3	2	2	3	1	1	2	2	1	3	1	2	1	1	2	1	5	5	5	5	5	5	5	5	5	5	5	5	5	1	5	1	5	5	5	5	5	5	5	5	5	5	5	5	5	5	5
1845	2	26	1	2	2	2	1	1	2	2	1	2	2	1	3	2	3	3	5	5	4	4	3	5	5	5	3	3	3	3	3	3	3	3	4	3	3	1	3	3	3	3	3	3	3	3	3	3	3
1846	2	25	1	2	2	2	1	1	2	2	1	1	2	1	1	1	1	1	5	5	5	5	5	5	5	5	5	5	5	5	5	1	5	1	5	5	5	5	5	5	5	5	5	5	5	5	5	5	5
1847	1	30	4	2	2	3	1	1	2	1	1	3	1	1	2	3	2	2	4	3	3	3	2	4	4	4	2	3	4	4	3	3	3	3	3	4	4	2	2	4	3	3	3	3	3	3	3	3	4
1848	2	41	3	2	2	4	2	2	4	3	2	1	1	1	1	1	3	2	4	4	4	5	4	5	5	5	5	5	4	5	5	5	5	5	5	5	5	4	5	5	5	5	5	5	5	5	5	5	5
1849	2	38	3	2	2	3	1	2	4	2	1	3	1	1	1	3	3	2	5	5	5	5	5	5	5	5	5	5	5	5	5	5	5	5	5	5	5	5	5	5	5	5	5	5	5	5	5	5	5
1850	2	21	1	2	2	2	1	1	2	1	1	2	2	1	1	2	2	4	4	4	3	4	3	4	4	5	5	4	3	4	4	4	4	4	4	4	3	2	2	3	3	4	3	3	3	3	3	3	5
1851	2	48	3	1	2	3	1	2	4	2	2	2	1	2	1	1	2	2	5	5	5	5	5	5	5	5	5	5	5	4	5	5	5	2	5	5	5	4	5	5	4	5	4	5	4	5	5	5	5
1852	2	30	3	2	2	2	1	1	3	1	2	1	1	2	1	1	3	1	5	5	5	5	5	5	5	5	5	5	4	5	5	5	5	5	5	5	5	4	5	5	5	5	5	5	5	5	4	5	5
1853	2	30	3	2	2	3	1	1	2	1	1	3	2	1	1	2	3	3	4	4	4	4	4	5	5	5	4	5	4	4	4	4	4	4	3	3	3	2	2	4	4	4	3	3	3	3	3	3	4
1854	2	35	3	2	2	3	1	2	3	3	1	1	1	2	1	1	3	3	4	5	5	5	4	5	4	5	2	5	4	4	4	3	4	4	4	4	4	2	3	4	4	3	3	4	4	4	3	4	5
1855	2	32	3	2	2	3	1	1	3	2	1	2	2	1	1	1	2	1	5	5	5	5	4	5	5	5	4	5	5	5	4	5	4	3	4	4	4	3	3	4	3	4	3	3	4	3	3	3	4
1856	2	29	2	1	2	2	1	1	2	2	1	1	2	1	1	2	3	2	5	5	5	5	5	5	5	5	5	5	5	5	5	5	5	5	5	5	5	3	5	5	5	5	5	5	5	5	5	5	5
1857	2	28	1	2	2	2	1	1	2	3	1	1	1	1	2	2	2	1	5	5	5	5	5	5	5	5	5	5	5	5	5	1	5	5	5	5	5	5	5	5	5	5	5	5	5	5	5	5	5
1858	2	25	1	2	1	2	1	1	2	2	2	2	1	1	1	1	2	2	4	4	4	4	4	4	4	4	4	4	4	4	4	2	4	2	4	4	4	4	4	4	4	4	4	4	4	4	4	4	4
1859	2	31	3	1	2	2	1	1	3	2	1	2	1	1	2	3	2	3	4	4	4	5	4	5	4	5	5	5	5	5	5	5	4	5	5	4	3	1	3	4	1	4	3	3	3	3	3	3	4
1860	2	33	1	3	2	3	2	1	2	4	1	3	1	1	1	2	3	2	4	4	5	5	4	5	5	5	4	5	4	3	4	3	5	2	3	4	3	3	4	4	3	4	3	3	4	4	4	4	4
1861	2	35	3	2	2	3	1	1	3	2	1	1	1	1	1	2	2	2	5	5	5	5	5	5	5	5	5	5	5	5	5	5	5	5	5	5	4	5	4	5	4	5	3	3	5	5	5	5	5
1862	2	28	3	2	2	2	1	1	2	2	1	2	2	1	2	3	2	3	4	4	3	4	3	4	4	4	4	4	4	4	4	2	4	3	4	4	4	3	2	2	2	4	3	3	3	3	4	3	3
1863	2	29	3	2	2	2	1	1	2	3	1	2	1	1	1	2	3	2	3	3	4	4	4	5	5	5	5	5	5	5	5	5	5	5	5	4	4	3	3	5	3	3	4	3	4	3	4	4	4
1864	1	30	3	2	2	2	1	1	2	3	1	2	1	1	1	2	3	3	2	3	3	3	3	3	3	3	3	3	3	3	3	3	3	3	3	3	3	3	3	3	3	3	3	3	3	3	3	3	3
1865	2	34	3	2	2	3	1	1	3	3	1	2	1	2	2	2	2	2	5	5	4	4	4	4	4	4	4	4	4	4	3	3	3	3	3	4	4	3	3	3	3	3	3	3	3	3	3	3	5
1866	2	27	2	2	2	1	1	1	1	2	1	3	2	1	2	2	3	4	5	5	3	3	3	3	3	3	3	3	3	3	3	3	3	3	3	3	2	1	2	3	2	2	3	3	1	1	2	2	3
1867	2	36	3	2	2	3	1	1	3	3	1	2	1	1	2	3	3	2	5	5	5	5	4	5	5	5	5	5	5	5	5	5	5	5	5	5	5	5	5	5	5	5	4	4	4	4	4	4	5
1868	2	41	3	2	2	3	1	1	4	3	1	2	1	1	1	3	2	2	5	5	5	5	5	5	5	5	5	5	2	4	4	5	4	4	4	5	5	3	4	4	2	4	3	3	4	4	4	4	5
1869	2	38	3	3	1	1	1	1	3	2	1	1	1	2	1	1	3	1	5	5	5	5	5	5	5	5	5	5	5	5	5	4	5	1	5	5	5	5	5	5	5	5	5	5	5	5	5	5	5
1870	2	32	3	2	2	2	1	1	2	2	1	2	1	1	3	3	3	3	4	4	4	4	3	3	3	3	3	3	3	3	4	3	4	3	3	4	4	1	3	3	2	5	3	5	4	4	4	4	4
1872	2	30	1	2	2	2	1	1	3	1	1	2	1	1	2	2	3	3	4	4	5	5	4	5	5	4	4	4	5	5	4	3	4	4	4	4	3	3	3	3	3	3	3	3	3	3	3	3	4
1873	2	29	3	2	2	2	1	1	2	2	1	2	1	1	3	3	3	3	3	3	3	3	3	3	4	4	3	3	4	5	3	3	4	4	4	3	5	2	4	5	3	3	3	5	4	3	5	3	5
1874	2	32	3	2	2	2	1	1	2	2	1	3	1	1	1	1	2	1	5	5	5	5	5	5	5	5	5	5	4	1	5	5	4	2	4	5	5	3	5	5	5	5	5	5	2	5	4	4	5
1875	2	37	3	2	2	3	1	1	3	4	1	1	1	2	2	1	3	1	2	4	4	5	3	4	5	5	4	4	5	5	5	4	4	4	4	3	3	5	3	3	3	5	3	3	5	5	5	5	5
1876	2	32	3	2	2	2	1	1	2	4	1	2	1	2	2	3	3	2	3	3	5	5	4	4	4	4	4	4	4	4	4	2	4	3	3	4	4	2	3	2	4	4	3	3	2	4	2	2	4
1877	1	25	1	2	2	1	1	1	1	1	1	2	2	1	2	2	3	3	4	4	4	4	4	4	4	4	3	4	4	4	4	4	4	4	4	3	3	1	2	3	1	2	3	3	3	2	3	2	4
1878	2	25	1	2	2	1	1	1	1	1	1	2	2	1	2	2	2	3	3	3	3	3	3	3	4	4	4	4	3	3	3	3	3	3	3	3	3	3	3	3	3	3	3	3	3	3	3	3	3
1879	2	31	3	2	2	2	1	1	2	1	1	1	1	1	1	2	2	1	5	5	5	5	5	5	5	5	5	5	5	5	5	1	5	1	5	5	5	5	5	5	5	5	5	5	5	5	5	5	5
1880	2	25	1	2	2	2	1	1	1	3	1	2	2	1	2	2	3	2	5	5	5	5	4	4	4	4	5	4	3	3	5	4	4	4	4	4	4	2	3	3	3	3	3	3	3	4	3	4	4
1881	2	31	2	2	2	2	1	1	2	4	1	1	1	1	2	2	3	1	5	5	5	5	5	5	5	5	5	5	5	5	5	1	5	1	5	5	5	5	5	5	5	5	5	5	5	5	5	5	5
1882	2	34	4	2	2	3	1	1	3	2	1	2	1	2	1	2	2	2	5	5	4	5	5	5	5	5	5	5	3	4	5	5	5	5	5	4	4	3	4	4	4	5	4	5	5	5	5	5	5
1883	2	43	3	2	1	3	1	2	3	2	1	1	1	2	1	2	2	1	5	5	5	5	5	5	5	5	5	5	5	5	5	4	5	4	5	5	5	3	5	3	3	3	3	5	5	5	5	5	5
1884	2	32	1	2	2	2	1	1	2	3	1	1	1	1	1	1	3	1	5	5	5	5	5	5	5	5	5	5	5	5	5	5	5	5	5	5	5	4	3	4	5	5	4	4	5	5	5	5	5
1885	2	51	3	1	2	3	1	2	4	2	1	2	1	1	1	1	3	2	5	5	5	5	5	5	5	5	5	5	5	5	5	5	5	4	5	5	4	4	4	4	3	5	4	5	5	5	5	5	5
1886	2	40	3	2	2	4	2	2	4	3	1	2	2	1	1	1	2	3	4	4	4	4	4	4	4	4	4	4	3	3	4	4	4	2	3	4	4	3	3	4	3	3	3	3	3	3	3	3	3
1887	2	30	3	2	2	2	1	1	2	3	1	2	2	1	2	2	3	1	5	5	5	5	5	5	5	5	5	5	5	5	5	1	5	1	5	5	5	5	5	5	5	5	5	5	5	5	5	5	5
1888	2	28	2	2	2	3	1	2	2	2	1	3	1	2	1	2	3	3	5	5	5	5	4	4	5	5	4	3	3	3	3	2	3	2	3	4	3	3	3	2	2	2	2	2	2	2	2	2	3
1889	2	31	3	2	2	2	1	1	3	2	1	2	1	1	2	2	3	3	4	4	4	4	4	4	4	4	4	4	4	4	4	3	4	3	4	4	4	3	3	3	3	4	3	4	4	4	4	4	4
1890	2	31	3	2	2	2	1	1	3	3	1	2	1	1	1	2	2	3	5	5	5	4	4	5	5	5	5	4	3	4	3	4	4	4	4	4	4	4	4	5	5	4	4	4	4	4	4	4	5
1891	2	51	3	2	2	4	1	2	4	3	2	2	1	1	1	2	3	3	4	4	4	4	4	4	4	4	4	4	4	4	4	4	4	3	4	4	3	3	3	4	4	4	4	4	4	4	4	4	4
1892	2	50	3	2	1	4	2	2	4	3	2	2	1	1	1	2	2	3	5	5	5	5	4	4	4	4	4	4	4	3	3	4	3	3	4	5	4	3	3	5	4	3	3	4	2	3	3	3	3
1893	2	34	3	2	2	2	1	1	2	2	1	2	1	1	1	3	3	2	5	5	5	5	4	4	5	5	4	5	4	5	4	2	4	3	4	4	3	3	3	3	3	3	3	3	3	3	3	3	3
1894	2	39	3	2	2	4	1	1	4	3	1	2	1	2	1	2	2	2	5	5	4	5	4	4	4	4	4	5	4	4	3	3	4	3	3	4	4	3	3	3	3	3	3	3	3	3	4	3	3
1895	2	29	3	2	2	2	1	1	2	2	1	2	1	1	2	2	2	2	5	5	5	5	4	4	5	5	5	5	4	4	5	5	5	5	5	4	4	2	3	3	3	5	4	5	5	5	5	5	5
1896	2	26	1	3	2	1	1	1	1	2	1	3	2	2	1	1	2	3	3	3	3	3	4	3	3	3	3	3	2	3	2	3	4	3	3	3	3	2	2	2	2	2	3	2	2	2	2	3	3
1897	2	43	3	2	2	3	1	1	4	3	2	1	1	1	1	1	2	3	2	2	3	3	5	5	5	5	5	5	4	5	5	5	5	2	5	4	4	2	3	5	4	4	4	4	4	4	4	4	5
1898	2	36	3	2	2	3	1	1	3	3	1	1	1	2	2	1	2	2	5	5	5	5	5	5	5	5	5	5	5	5	5	1	5	1	5	5	5	5	5	5	5	5	5	5	5	5	5	5	5
1899	2	30	3	2	2	2	1	1	2	2	1	2	1	1	1	1	3	2	5	5	5	5	5	5	5	5	5	5	5	5	5	1	5	1	5	5	5	5	5	5	5	5	5	5	5	5	5	5	5
1900	2	45	3	2	2	3	1	1	3	2	2	2	2	1	1	2	2	2	4	4	4	5	4	4	4	4	2	5	4	4	5	5	5	5	5	4	5	5	5	4	3	5	4	5	5	5	5	5	5
1901	2	59	3	2	2	4	2	2	4	4	2	2	1	2	2	2	2	2	5	5	5	5	4	5	5	5	5	5	4	4	4	4	5	5	4	5	5	4	4	4	4	4	4	4	2	4	3	4	4
1902	2	40	3	2	2	3	1	1	4	2	2	1	1	1	1	1	3	2	5	5	4	5	4	5	5	5	5	4	5	5	4	3	5	2	5	5	5	3	4	4	4	4	4	4	4	4	4	4	4
1903	2	36	3	2	2	2	1	1	4	2	1	2	1	1	1	2	3	1	5	5	5	5	5	5	5	5	5	5	5	5	5	5	5	5	5	5	5	5	5	5	5	5	5	5	5	5	5	5	5
1904	2	34	3	2	2	3	1	1	3	2	1	2	1	2	1	2	2	3	4	4	4	4	4	4	4	4	3	4	3	3	3	3	4	2	3	4	4	3	3	4	3	3	3	3	3	3	3	3	4
1905	2	23	1	1	2	1	1	1	1	1	2	2	2	1	2	2	2	2	4	4	4	3	4	4	4	4	4	4	4	4	4	3	4	3	3	3	2	2	2	3	2	3	2	2	2	2	2	3	4
1906	2	22	1	1	2	1	1	1	1	1	1	1	2	1	2	3	3	1	4	5	5	4	5	5	5	5	3	5	3	3	3	3	3	3	3	3	3	2	1	3	2	3	3	3	3	3	3	3	4
1907	2	55	3	1	2	4	1	2	4	3	2	3	1	2	2	2	2	2	1	5	5	5	5	5	5	5	5	5	5	5	5	5	5	5	5	5	5	5	5	4	4	5	5	5	5	5	5	5	5
1908	2	25	1	2	2	2	1	1	1	2	1	2	2	1	2	3	3	2	4	4	4	4	4	4	4	4	4	4	4	3	3	3	3	3	3	4	3	2	2	3	2	4	3	2	3	3	3	3	4
1909	2	29	3	2	2	3	1	1	4	3	2	2	1	1	2	2	2	2	4	5	5	5	5	5	5	5	5	5	4	4	4	5	4	4	4	4	3	3	4	4	4	3	3	4	3	4	4	4	4
1910	2	35	3	2	2	3	1	1	4	3	1	2	1	1	1	1	2	2	5	4	5	5	5	5	5	5	5	5	4	4	3	4	4	4	4	5	4	2	3	2	2	4	4	3	3	2	3	4	5
1911	2	41	3	2	2	4	1	1	4	2	2	1	1	1	1	1	2	1	5	5	5	5	5	5	5	5	5	5	5	5	5	5	5	5	5	5	5	4	5	3	3	5	5	5	5	5	5	5	5
1912	2	30	3	2	2	2	1	1	2	2	1	3	1	1	1	1	2	1	5	5	5	5	5	5	5	5	5	5	2	3	3	3	3	3	3	5	5	5	5	5	5	5	5	5	4	4	4	4	4
1913	2	39	4	2	2	3	1	1	4	3	1	2	1	1	1	2	2	3	5	4	5	5	5	5	5	5	5	5	4	3	5	5	1	5	5	4	4	3	3	4	3	4	4	5	4	4	4	3	5
1914	2	28	1	1	2	2	1	1	2	2	1	2	1	1	2	2	2	3	4	4	4	5	4	5	5	5	4	5	5	4	4	4	4	5	4	4	4	3	3	4	3	3	3	3	3	3	3	3	4
1915	2	55	3	1	2	4	1	2	4	3	2	1	1	2	1	3	2	2	3	3	2	3	2	3	4	3	2	3	5	5	5	5	5	5	5	4	4	5	5	4	4	5	5	5	5	5	5	5	5
1916	2	35	3	2	2	3	1	1	3	2	1	1	2	1	1	2	2	2	5	5	5	5	5	5	5	5	5	5	5	5	5	1	5	1	5	5	5	5	5	5	5	5	5	5	5	5	5	5	5
1917	2	42	4	2	2	3	1	1	4	2	1	1	1	1	2	3	3	1	5	5	5	5	5	5	5	5	5	5	5	4	4	2	4	2	4	4	4	4	4	4	4	4	4	4	4	4	4	4	4
1918	2	23	1	1	2	1	1	1	1	1	1	2	2	1	1	3	3	3	3	3	3	3	3	3	3	3	3	3	3	3	3	3	3	3	3	3	3	3	3	3	3	3	3	3	3	3	3	3	3
1919	2	39	3	2	2	4	1	2	4	3	1	2	1	1	1	1	3	2	5	5	5	5	5	5	5	5	4	5	4	4	4	4	4	4	4	4	4	2	4	4	4	4	4	4	4	4	4	4	4
1920	2	59	3	2	2	3	1	1	3	2	1	2	1	1	3	3	3	2	5	5	4	5	4	5	5	5	4	5	5	5	4	2	4	2	3	4	4	2	3	3	2	3	4	3	2	3	3	4	5
1921	2	37	3	2	2	2	1	1	4	2	1	2	1	1	1	2	2	2	5	5	5	5	5	5	5	5	5	5	5	5	5	5	5	5	5	5	5	4	5	5	4	4	5	5	4	4	4	4	5
1922	2	42	3	2	2	3	1	1	4	3	2	2	1	2	2	2	2	3	5	5	4	4	4	5	5	5	3	4	4	4	4	4	4	4	4	4	3	3	3	4	4	4	4	4	4	3	4	4	4
1923	2	29	1	2	2	2	1	1	3	2	1	2	1	1	2	2	2	2	5	5	5	5	4	4	4	5	5	5	1	1	5	5	5	5	5	4	4	4	4	4	4	4	4	4	4	4	4	4	4
1924	2	35	4	2	2	3	1	1	3	2	1	2	1	1	2	2	2	2	5	5	5	5	5	5	5	5	5	5	5	5	5	1	5	1	5	5	5	5	5	5	5	5	5	5	5	5	5	5	5
1925	2	33	3	2	2	2	1	1	3	2	1	1	1	1	1	2	3	1	5	5	5	5	5	5	5	5	5	5	5	5	5	4	5	4	5	5	4	3	4	4	4	5	4	5	5	5	5	5	5
1926	2	43	3	2	2	3	1	1	4	2	1	2	1	1	1	1	2	3	5	5	4	4	3	5	4	4	4	4	4	4	4	3	4	4	4	4	4	3	3	3	3	3	3	3	2	2	3	2	4
1927	2	42	4	2	2	4	1	1	4	3	2	2	1	1	1	1	2	2	5	5	5	5	4	5	5	5	5	5	3	3	3	3	3	3	3	5	5	3	4	4	4	3	3	3	4	4	4	4	4
1928	2	34	3	2	2	2	1	1	3	2	1	1	1	1	1	3	2	1	5	5	5	5	5	5	5	5	5	5	4	4	4	4	4	4	4	5	5	2	3	3	3	3	3	4	2	2	2	2	5
1929	2	36	4	2	2	2	1	1	4	2	1	2	1	1	3	3	3	2	4	4	5	5	4	5	5	5	3	3	3	2	1	3	1	4	2	3	2	1	2	3	2	2	2	2	2	1	1	1	2
1931	2	36	3	2	2	3	1	1	4	2	1	1	1	2	1	2	2	3	4	4	5	4	4	4	4	5	4	4	3	4	4	3	4	2	4	4	4	3	3	3	3	3	3	3	4	4	4	4	4
1932	2	36	3	2	2	3	1	1	3	2	1	2	1	1	1	3	3	3	5	5	5	5	5	5	5	5	2	5	3	2	3	3	3	3	5	4	3	2	2	3	4	3	2	3	2	3	3	2	4
1933	2	33	3	2	2	3	1	1	3	2	1	2	1	1	1	1	2	2	5	5	5	5	5	5	5	5	4	5	5	2	5	4	5	4	5	5	5	5	4	5	5	5	5	5	5	5	5	4	5
1934	2	30	2	2	2	3	1	1	2	2	1	2	1	2	2	3	3	2	3	3	5	5	4	5	5	5	1	5	4	3	1	3	3	3	3	4	2	1	1	2	1	3	3	3	3	2	2	2	4
1935	2	35	3	2	2	3	1	2	3	2	1	2	1	1	2	3	3	3	4	4	4	4	4	4	4	4	4	4	4	4	4	2	4	2	4	3	3	3	3	3	3	3	3	3	3	3	3	3	3
1936	2	24	1	2	2	2	1	1	2	2	1	3	2	1	1	2	3	2	4	4	4	4	3	4	4	4	4	4	4	4	4	5	4	2	4	4	4	3	3	4	4	4	4	4	4	4	4	4	4
1937	2	36	3	2	2	2	1	1	3	2	1	1	1	1	1	1	2	2	4	4	4	4	4	4	4	4	4	4	4	4	4	4	4	4	4	4	4	3	3	4	4	4	3	3	4	4	4	4	4
1938	2	42	3	2	2	4	1	2	4	3	2	2	1	1	1	1	2	1	5	5	5	5	5	5	5	5	5	5	4	1	5	5	5	5	5	5	5	5	5	5	5	5	5	5	5	4	5	4	5
1939	2	31	3	2	2	3	1	1	2	2	1	3	1	1	1	1	3	3	4	4	3	4	3	4	4	4	4	4	3	3	3	3	2	3	3	4	3	3	3	4	3	4	4	3	4	4	4	4	4
1940	2	37	3	2	2	3	1	1	4	2	1	2	1	1	1	1	2	3	4	4	4	4	4	4	4	4	4	5	3	3	4	3	4	3	4	3	3	3	4	3	4	4	4	4	4	4	4	4	4
1941	2	38	3	1	2	2	1	1	3	2	1	1	1	1	1	1	2	1	4	4	5	5	5	5	5	5	5	5	5	5	5	5	3	3	5	5	4	4	4	4	4	4	4	5	5	5	5	5	5
1942	2	27	2	3	2	2	1	1	1	1	1	3	2	2	2	2	3	3	1	1	3	4	3	5	5	5	3	3	4	3	3	3	3	3	3	3	3	1	1	5	5	1	1	1	1	1	1	3	3
1943	2	40	3	2	2	3	1	1	4	2	1	2	1	1	1	2	2	2	5	5	5	5	5	5	5	5	5	5	5	4	5	5	5	5	5	5	4	2	4	5	5	5	5	5	5	5	5	5	5
1944	2	40	3	2	2	3	1	1	4	3	1	2	1	1	1	1	2	2	5	5	5	5	5	5	5	5	5	5	5	5	5	1	5	1	5	5	5	5	5	5	5	5	5	5	5	5	5	5	5
1945	2	40	3	2	2	3	1	1	3	3	1	2	1	2	1	1	2	2	5	5	5	5	5	5	5	5	5	5	4	4	5	5	5	2	5	5	5	4	5	5	4	5	4	5	4	5	5	5	5
1946	2	22	1	1	2	1	1	1	1	1	1	1	2	1	1	1	2	2	4	4	4	4	4	4	4	4	4	4	4	4	4	2	4	2	4	4	4	4	4	4	4	4	4	4	4	4	4	4	4
1947	2	39	3	2	2	3	1	2	4	2	1	2	1	1	1	1	2	2	5	5	5	5	5	5	5	5	5	5	5	5	5	5	5	5	5	5	5	3	3	3	3	3	3	3	3	4	3	3	4
1948	2	36	3	2	2	1	1	1	4	2	1	2	2	1	2	2	3	3	3	3	5	5	3	5	5	5	5	5	2	2	2	3	3	3	3	5	3	2	2	2	2	2	2	2	3	3	3	3	3
1949	2	33	3	2	2	3	1	1	3	3	1	2	2	2	3	3	3	2	4	4	4	4	4	4	4	4	4	4	4	4	4	5	4	5	4	4	3	2	3	4	4	4	4	3	4	4	4	4	4
1950	2	48	3	2	2	4	2	2	4	4	1	2	1	1	1	1	3	3	4	4	4	4	4	4	4	4	4	4	4	5	5	5	5	3	5	4	4	1	3	5	3	3	2	3	1	4	2	3	5
1951	2	32	3	2	2	3	1	1	3	2	2	1	1	2	1	2	3	2	5	5	4	5	5	5	5	5	4	5	5	5	5	5	4	4	5	4	4	3	4	5	3	5	4	5	4	5	5	5	5
1952	2	41	3	2	2	3	1	1	4	3	1	2	1	1	1	2	2	2	4	4	5	5	4	5	5	5	5	5	4	4	4	4	4	4	4	5	5	5	5	4	4	5	5	5	5	5	5	5	5
1953	2	43	2	2	2	3	1	1	4	3	2	2	1	1	1	2	3	1	5	5	5	5	5	5	5	5	5	5	5	5	5	5	5	5	5	4	5	4	4	5	4	5	4	3	5	5	5	5	5
1954	2	43	3	2	2	3	1	1	4	2	1	2	1	1	1	1	2	1	5	5	5	5	5	5	5	5	5	5	5	5	5	1	5	1	5	5	5	4	5	5	5	5	5	5	5	5	5	5	5
1956	2	30	3	2	2	3	1	2	3	2	2	1	1	2	1	1	3	1	5	5	5	5	5	5	5	5	5	5	5	5	5	1	5	1	5	5	5	5	5	5	5	5	5	5	5	5	5	5	5
1957	2	30	3	2	2	3	1	2	3	2	2	1	1	1	1	1	3	1	5	5	5	5	5	5	5	5	5	5	5	5	5	1	5	1	5	5	5	5	5	5	5	5	5	5	5	5	5	5	5
1959	2	34	3	2	2	3	1	2	3	2	1	2	1	3	1	2	3	2	4	4	4	4	3	3	4	4	3	5	4	4	4	3	3	4	4	4	3	2	3	3	3	3	3	3	3	3	3	3	3
1960	2	26	2	2	2	2	1	1	2	2	2	1	2	1	1	1	2	2	4	4	4	4	4	4	4	4	4	4	3	3	3	3	3	3	3	4	3	2	2	4	2	2	3	3	2	2	2	2	3
1961	2	37	3	2	2	3	1	1	3	2	1	2	1	1	1	2	2	3	4	4	4	4	3	4	4	5	4	4	4	4	4	4	4	2	4	4	4	3	3	4	3	4	4	4	4	4	4	4	4
1962	2	29	3	2	2	3	1	1	2	2	1	2	1	1	2	3	3	2	5	5	5	5	5	4	5	3	5	4	5	5	5	5	5	5	5	5	5	3	3	4	4	4	3	4	4	4	4	4	5
1963	2	34	3	2	2	3	1	1	3	2	1	2	1	2	2	2	3	2	5	5	5	5	5	4	5	5	3	5	4	4	4	4	4	5	4	4	4	3	2	4	3	4	3	4	3	4	3	3	5
1964	2	34	3	2	2	3	1	1	3	2	1	1	1	1	1	2	2	1	5	5	5	5	5	5	3	5	5	3	4	4	5	5	5	5	5	5	5	4	5	5	4	5	4	5	5	5	5	5	5
1965	2	33	3	2	2	3	1	1	3	2	1	2	1	1	1	2	3	1	5	5	5	5	1	5	5	3	5	5	5	5	5	1	5	1	5	5	5	5	5	5	5	5	5	5	5	5	5	5	5
1967	1	31	3	2	2	3	1	1	2	2	1	3	2	1	1	1	3	3	4	4	4	4	4	4	4	4	3	4	3	3	4	4	3	4	3	4	4	1	2	1	1	3	2	2	3	3	3	2	2
1968	2	28	3	2	2	2	1	1	2	2	1	2	2	1	1	1	3	1	5	5	5	5	5	4	5	2	5	3	5	5	5	1	4	2	4	5	5	4	4	5	5	4	5	4	5	5	4	5	4
1969	2	35	3	2	2	3	1	2	3	3	1	2	1	1	2	2	3	3	4	4	4	4	4	4	4	5	4	4	3	3	4	4	4	4	4	4	4	3	3	4	3	3	3	4	3	4	3	3	4
1970	2	23	1	1	2	1	1	1	1	1	1	1	2	1	1	2	2	2	4	4	3	4	4	4	4	4	4	4	4	4	4	2	4	2	4	4	4	4	4	4	4	4	4	4	4	4	4	4	4
1971	2	33	3	2	2	3	1	1	3	2	1	1	1	1	1	1	2	2	4	4	4	5	5	5	5	5	4	5	3	4	4	4	4	4	4	4	4	4	4	4	4	4	4	4	4	4	4	4	4
1972	2	30	1	2	2	3	1	2	2	3	1	1	1	1	2	2	3	3	4	4	4	4	4	4	4	4	4	4	4	3	4	4	4	4	4	4	4	4	4	4	4	4	4	4	4	3	3	3	4
1973	2	33	3	2	2	2	1	1	3	2	1	2	1	1	1	2	2	3	3	3	5	5	4	4	4	4	4	4	3	3	3	3	3	3	3	4	3	2	2	3	3	3	3	3	3	3	3	2	3
1974	2	37	3	2	2	3	1	1	4	3	2	2	1	2	1	1	2	1	5	5	4	5	5	5	5	5	5	5	5	5	5	4	5	5	5	5	5	5	5	5	4	5	5	5	5	5	5	5	5
1975	2	36	3	2	2	2	1	1	4	3	1	2	1	1	1	1	2	2	4	4	5	4	4	4	4	4	4	4	5	5	5	5	5	5	5	4	4	3	4	4	4	4	4	4	4	4	4	4	4
1976	2	35	3	2	2	3	1	1	3	2	1	2	1	1	2	2	2	1	5	5	5	5	5	5	5	5	5	5	5	5	5	5	5	5	5	5	5	4	5	5	5	5	4	4	5	5	5	5	5
1977	2	31	1	2	2	2	1	1	3	3	1	2	1	2	1	1	2	2	5	5	5	5	4	5	5	5	3	4	4	5	5	4	4	4	4	4	3	3	4	4	3	4	3	4	4	4	4	4	4
1978	2	33	3	2	2	2	1	1	3	2	1	2	1	1	2	3	2	1	5	5	5	5	5	5	5	5	5	5	5	5	5	3	5	4	5	5	5	2	4	4	3	3	3	4	3	3	3	4	4
1979	2	41	3	2	2	3	1	1	4	3	1	1	1	1	2	1	2	2	5	5	5	5	5	5	5	5	5	5	5	5	5	5	5	5	5	5	5	5	5	5	5	5	5	5	5	5	5	5	5
1980	2	29	3	2	2	3	1	1	3	3	1	2	1	2	2	2	3	2	3	3	4	4	3	5	5	5	4	4	4	4	3	3	4	3	4	3	3	2	2	4	4	3	3	3	3	3	3	3	4
1981	2	41	4	2	2	3	1	1	4	2	2	2	2	1	1	1	2	1	5	5	5	5	5	5	5	5	5	5	1	5	5	5	5	5	5	5	5	5	5	5	3	5	5	5	5	5	5	5	5
1982	2	53	3	1	2	3	1	2	4	3	2	2	2	1	3	2	2	1	5	5	5	5	5	5	5	5	5	5	5	5	5	5	5	5	5	5	3	5	5	5	5	5	5	5	5	5	5	5	5
1983	2	24	1	1	2	1	1	1	1	2	1	2	2	1	1	1	2	2	5	5	4	5	4	5	5	5	5	5	4	4	4	5	4	5	4	4	3	2	3	4	3	3	3	3	3	3	4	4	4
1984	2	29	3	2	2	2	1	1	2	2	1	2	1	1	2	2	2	2	4	4	4	4	4	4	4	4	4	4	4	4	4	4	4	4	4	4	4	4	4	4	3	4	4	4	4	4	4	4	4
1985	2	26	1	1	2	2	1	1	2	1	1	2	2	1	2	3	3	5	5	5	4	4	4	5	5	4	3	4	3	2	1	1	3	3	3	4	2	1	2	3	3	2	2	3	3	3	3	5	3
1986	2	30	2	2	2	2	1	1	2	2	1	2	1	1	2	2	2	3	4	4	4	4	4	4	4	4	4	4	4	4	4	2	4	2	4	4	4	4	4	4	4	4	4	4	4	4	4	4	4
1987	2	42	3	2	2	3	1	1	4	3	2	3	1	2	1	2	2	1	5	5	5	5	5	5	5	5	5	5	5	5	5	5	5	5	5	5	2	3	4	5	4	5	5	5	5	5	5	5	5
1988	2	33	4	2	2	2	1	1	3	3	1	2	1	1	1	1	3	2	5	2	5	4	5	5	5	5	5	5	1	1	1	5	1	5	1	5	5	5	5	5	5	5	5	5	5	5	5	5	5
1989	2	40	3	2	2	3	1	1	4	2	2	2	1	1	2	2	3	2	5	5	5	5	5	5	5	5	5	5	4	5	5	4	4	3	4	5	4	4	4	4	4	4	4	4	4	5	5	5	5
1990	2	32	3	2	2	2	1	1	3	3	1	2	1	1	1	1	2	1	5	5	4	3	5	5	5	5	5	5	5	5	5	5	5	5	5	5	5	1	5	5	5	5	5	5	5	5	5	5	5
1991	2	39	3	2	2	4	1	2	3	2	1	2	1	3	2	2	2	2	5	5	4	4	4	4	5	5	5	5	4	4	4	5	4	4	4	5	4	3	4	4	3	4	4	4	2	3	3	3	4
1992	2	52	3	1	2	4	1	2	4	4	2	2	1	2	1	1	2	1	5	5	5	5	5	5	5	5	5	5	4	4	5	5	5	2	5	5	5	3	5	5	4	5	5	5	5	5	5	3	5
1993	2	28	1	3	2	2	1	1	1	2	2	2	2	1	1	2	3	3	4	4	4	3	3	4	4	4	4	4	3	3	2	2	3	4	2	3	3	2	2	2	2	2	2	2	2	2	2	2	2
1994	2	21	1	1	2	1	1	1	1	1	2	3	2	1	1	2	2	2	5	5	4	4	4	5	4	5	4	5	4	4	3	3	3	3	3	4	3	3	2	3	2	2	3	3	2	2	2	2	4
1995	2	21	1	1	2	1	1	1	1	2	2	1	2	2	1	1	2	1	5	5	5	5	5	4	5	3	5	3	5	5	5	1	5	1	5	5	5	5	5	5	5	5	5	5	5	5	5	5	5
1996	2	22	1	1	2	1	1	1	1	1	1	2	2	1	1	1	2	2	4	4	4	4	4	4	4	4	4	4	3	3	3	3	3	3	3	3	3	3	3	3	3	3	3	3	3	3	3	3	3
1997	2	33	3	2	1	3	1	1	2	2	1	2	1	1	2	2	2	2	5	5	5	4	4	5	5	5	4	4	3	3	4	4	4	5	4	4	4	3	3	4	4	4	3	4	4	4	4	4	4
1998	2	33	3	2	2	3	1	1	3	3	1	1	1	1	2	2	3	2	4	4	4	4	4	4	4	4	4	4	4	3	3	2	4	2	4	4	4	4	4	4	4	4	4	4	4	4	4	4	5
1999	1	24	1	2	2	1	1	1	1	1	1	2	2	1	2	2	3	3	3	3	3	3	3	3	3	3	3	3	3	3	3	3	3	3	3	3	3	3	3	3	3	3	3	3	3	3	3	3	3
2000	2	37	3	2	2	3	1	1	4	3	1	2	1	3	1	1	2	2	4	4	4	4	4	4	4	4	4	4	4	4	4	4	4	2	4	4	4	4	4	4	4	4	4	4	4	4	4	4	4
2001	2	28	3	2	2	2	1	1	2	2	1	2	1	1	1	2	3	3	4	4	4	4	3	4	4	4	3	5	4	4	4	2	4	2	4	3	4	3	3	3	3	3	3	3	3	3	3	3	3
2002	2	35	3	2	1	2	1	1	3	3	1	2	1	1	2	3	2	2	5	5	5	5	4	5	5	5	1	4	5	5	5	4	5	4	4	3	2	1	4	5	5	4	4	4	5	5	5	5	5
2003	2	24	1	1	1	1	1	1	1	1	1	2	1	1	2	1	2	3	5	5	4	5	4	4	4	5	4	4	4	4	4	5	4	3	3	3	3	2	2	4	3	4	3	3	4	4	4	4	5
2004	2	30	3	2	2	3	1	1	3	3	1	2	1	1	2	2	3	3	5	5	5	5	5	5	5	5	2	5	4	2	3	3	3	3	3	3	2	1	2	4	2	3	3	2	2	2	3	3	4
2005	2	42	3	2	2	3	1	1	4	3	2	2	1	2	1	1	2	2	5	5	5	5	5	5	5	5	5	5	5	5	5	5	5	5	5	5	5	5	5	5	4	4	4	5	5	5	5	5	5
2006	1	32	3	2	2	3	1	1	2	3	1	2	1	2	1	1	3	2	5	5	4	4	5	5	5	5	5	5	5	4	4	5	5	5	5	5	5	4	5	4	4	5	5	5	5	5	5	5	5
2007	2	45	3	2	2	3	1	1	4	3	2	2	1	2	2	2	2	3	4	4	4	5	4	5	5	5	4	5	4	4	4	3	4	4	4	4	4	3	3	3	3	4	3	3	3	3	3	3	3
2008	2	39	3	2	2	2	1	1	3	3	1	2	1	1	2	2	2	2	4	5	4	4	5	5	5	5	5	5	5	5	5	4	5	4	5	5	4	4	5	4	4	5	4	5	5	5	5	5	5
2009	2	37	3	2	2	3	1	1	4	3	2	2	1	1	3	1	3	2	5	5	5	5	5	5	5	5	5	5	5	5	5	5	5	4	5	5	5	3	4	5	5	5	5	5	5	5	5	5	5
2010	2	23	1	3	2	1	1	1	1	1	2	2	2	1	2	2	3	2	4	4	4	3	4	3	4	4	3	4	4	3	4	4	4	4	4	4	4	3	3	4	3	4	4	3	3	4	3	4	4
2011	2	22	1	1	2	1	1	1	1	1	1	2	2	1	1	2	2	3	3	3	3	3	3	3	3	3	3	3	3	3	3	3	3	3	3	3	3	3	3	3	3	3	3	3	3	3	3	3	3
2012	2	30	3	2	2	2	1	1	2	2	1	2	2	1	2	3	3	3	4	4	4	4	3	5	4	5	5	3	3	4	1	2	5	5	5	3	2	1	2	3	3	3	2	3	3	2	1	4	3
2013	2	37	3	2	2	2	1	1	3	2	1	2	1	1	1	1	3	1	4	5	4	5	4	5	5	5	5	5	5	5	5	1	5	1	5	5	5	5	5	5	5	5	5	5	5	5	5	5	5
2014	2	28	1	2	2	3	1	1	3	3	1	2	1	2	2	2	3	2	3	3	5	5	3	5	5	5	4	5	2	3	2	3	4	4	3	4	2	1	3	3	3	4	3	3	3	3	3	3	5
2015	2	26	2	2	2	2	1	1	2	2	1	2	1	1	2	2	3	3	4	4	3	3	3	3	4	4	3	4	4	4	4	4	4	4	4	3	3	3	3	4	4	4	4	4	4	4	4	4	4
2016	2	26	2	1	2	2	1	1	2	1	2	2	2	1	1	1	2	2	5	5	5	5	5	5	5	5	5	5	4	4	5	4	5	4	5	5	5	3	4	4	4	5	5	5	5	5	5	5	5
2017	2	22	1	1	2	1	1	1	1	1	1	2	2	1	3	3	3	4	3	2	3	4	3	4	4	4	4	4	4	4	3	3	4	3	3	3	3	2	2	3	3	3	3	3	3	3	3	3	3
2018	2	40	3	2	2	3	1	1	4	3	2	2	1	1	2	2	3	2	4	4	4	5	5	5	5	5	4	5	3	4	4	5	4	5	5	4	3	3	3	4	3	4	4	4	3	4	4	4	4
2019	2	35	3	2	2	3	1	1	3	2	1	1	1	2	1	1	2	1	4	5	5	5	5	4	5	5	4	4	5	5	5	4	5	3	5	5	5	5	5	4	4	4	4	4	4	5	5	5	5
2020	2	44	3	2	2	4	1	2	4	3	2	2	1	1	1	1	2	2	5	4	5	4	5	4	5	5	4	5	5	4	5	2	5	2	4	5	4	4	4	5	4	4	5	4	4	5	4	5	4
2021	2	35	2	2	2	3	1	1	3	2	1	2	1	1	2	2	2	3	4	5	4	5	3	5	4	5	3	4	3	3	3	3	3	3	3	4	4	2	3	3	3	2	2	2	2	2	2	4	4
2022	2	52	3	2	2	4	2	2	4	4	2	2	1	2	1	1	3	1	5	5	5	5	5	5	5	5	5	4	5	5	4	5	5	5	5	5	5	5	4	5	5	4	5	5	5	5	3	5	5
2023	2	58	3	2	2	4	2	2	4	3	2	3	1	1	1	1	2	3	5	5	5	5	4	4	5	4	5	4	4	4	4	5	5	5	4	5	5	4	4	4	4	4	3	4	3	3	2	3	5
2024	2	37	3	2	2	3	1	1	4	2	1	2	1	1	2	2	2	2	4	4	4	5	5	5	4	5	4	5	4	4	3	4	4	2	3	3	3	3	4	4	3	4	2	3	2	3	3	4	4
2025	2	33	3	2	2	3	1	1	3	2	1	2	1	1	1	1	2	2	4	4	4	4	4	4	4	4	4	4	4	4	4	2	4	2	4	4	4	4	4	4	4	4	4	4	4	4	4	4	4
2026	2	21	1	1	2	1	1	1	1	1	1	1	2	1	1	1	2	2	2	2	3	3	3	3	3	3	3	3	3	3	3	3	3	3	3	3	3	3	3	3	3	3	3	3	3	3	3	3	3
2027	2	28	2	2	2	2	1	1	2	2	1	1	1	1	2	2	2	1	5	5	5	5	4	5	5	5	5	5	5	5	5	5	5	5	5	5	5	5	5	5	5	5	5	5	5	5	5	5	5
2028	2	29	3	2	2	2	1	1	2	3	1	3	1	2	1	2	3	2	4	4	4	5	4	5	5	4	4	4	4	4	4	5	4	5	3	4	3	3	4	5	3	4	3	4	3	4	2	4	5
2029	2	33	3	2	2	3	2	2	3	3	2	3	1	1	1	1	2	2	5	5	5	5	5	5	5	5	5	5	4	4	4	4	3	3	3	4	4	3	3	3	3	3	3	3	4	3	2	2	4
2030	2	36	3	2	2	3	1	1	3	2	2	1	1	1	1	2	2	1	4	4	4	4	4	4	4	4	4	4	4	3	4	2	4	2	4	4	4	4	4	4	4	4	4	4	4	4	4	4	4
2031	2	51	3	2	2	4	2	2	4	3	2	2	1	1	2	3	3	3	3	3	3	3	4	5	4	5	4	4	4	5	4	3	4	3	4	4	3	3	3	4	4	4	4	4	3	4	4	4	5
2032	2	35	3	2	2	3	1	1	3	1	2	3	2	1	2	3	2	2	5	5	5	5	5	5	5	5	4	4	3	3	3	3	3	3	3	4	4	3	2	4	3	3	3	3	3	4	3	3	5
2033	2	31	3	2	1	3	1	2	2	2	2	2	2	1	2	1	2	2	5	5	4	4	4	4	4	4	4	4	4	4	4	5	1	5	4	4	4	3	4	4	3	3	3	3	3	3	3	3	3
2034	2	34	3	2	2	3	1	1	2	2	2	2	1	1	1	1	1	1	4	4	4	4	4	4	4	4	4	4	4	4	4	2	4	2	4	4	4	4	4	4	4	4	4	4	4	4	4	4	4
2035	2	30	4	2	2	3	1	1	2	1	2	2	2	1	2	3	2	3	5	5	5	5	5	5	5	5	5	5	3	3	3	3	3	3	3	4	3	1	3	3	1	3	2	3	1	1	3	3	3
2036	2	35	3	2	2	3	1	1	4	2	1	3	1	1	2	3	3	3	5	5	5	5	5	5	5	5	5	5	4	4	4	3	4	4	4	4	3	2	3	3	3	4	3	3	3	4	3	3	4
2037	2	28	1	3	2	1	1	1	1	2	1	2	1	1	1	1	2	3	4	4	4	4	4	4	4	4	4	4	4	4	4	4	4	4	4	4	3	1	1	3	3	3	3	3	3	3	3	3	3
2038	2	36	3	2	2	3	1	2	3	2	2	3	1	1	1	2	2	3	4	4	4	4	4	4	4	4	4	4	3	3	3	4	3	4	4	4	3	3	3	4	3	3	3	3	3	3	3	3	4
2039	2	26	1	1	2	1	1	1	1	1	2	1	2	1	1	2	2	2	4	4	4	4	4	4	4	4	4	4	4	4	4	2	4	2	4	4	4	4	4	4	4	4	4	4	4	4	4	4	4
2040	2	30	1	2	2	3	1	1	3	1	2	2	2	1	1	1	3	3	5	5	4	5	5	5	5	5	5	5	4	4	4	3	4	3	4	4	3	2	2	4	3	3	3	3	3	3	3	3	4
2041	2	32	3	2	2	2	1	1	2	1	2	2	2	1	1	1	2	2	5	4	5	4	5	5	5	5	4	5	5	5	4	4	4	4	5	5	5	3	4	4	2	4	4	4	4	4	5	4	5
2042	2	50	3	1	2	4	1	2	4	2	2	2	2	2	1	1	2	2	5	5	4	5	4	5	5	5	4	5	3	4	4	3	4	3	4	5	5	4	4	4	3	3	3	3	3	3	2	3	3
2043	2	30	3	2	2	2	1	1	2	1	2	2	1	1	1	1	2	1	5	5	5	5	4	4	5	5	4	5	4	4	5	5	5	4	5	5	5	4	4	4	4	5	5	5	5	5	5	5	5
2044	2	28	3	2	2	2	1	1	2	1	2	2	2	1	2	3	2	2	5	4	5	4	5	4	5	4	5	5	5	5	5	2	5	4	4	4	4	4	4	4	4	4	4	4	4	4	4	4	4
2045	2	37	3	2	2	4	1	2	3	2	2	1	1	1	1	1	2	2	5	5	5	5	4	5	5	5	4	5	4	5	5	1	5	2	5	4	5	4	4	4	3	4	4	5	4	4	4	5	5
2046	2	34	4	2	2	3	1	1	3	1	2	1	1	1	1	1	3	2	2	4	2	4	2	4	3	3	2	4	4	4	4	2	4	2	4	4	4	4	4	4	4	4	4	4	4	4	4	4	4
2048	2	27	2	2	2	1	1	1	2	1	1	1	2	1	1	1	2	1	2	5	5	4	4	5	5	5	4	4	4	4	4	4	4	4	4	4	5	4	4	4	4	4	4	5	4	4	4	3	5
2049	2	52	2	1	2	3	1	2	4	3	2	2	1	1	1	1	2	2	4	4	5	4	4	5	4	4	4	4	4	5	4	4	4	3	4	4	3	4	4	4	4	4	4	4	4	4	4	4	5
2050	2	30	3	2	2	2	1	1	2	1	2	2	2	1	2	3	2	2	4	4	4	4	4	4	4	4	3	4	3	3	3	4	3	3	3	4	3	2	3	3	2	3	2	3	3	2	3	3	3
2051	2	22	1	1	1	1	1	1	2	1	1	1	2	1	2	3	3	3	4	4	5	4	4	4	4	4	3	4	4	4	4	4	4	4	4	4	2	1	1	4	3	4	3	4	4	3	4	3	4
2052	2	30	1	2	2	2	1	1	2	2	2	1	2	1	2	3	2	3	4	4	4	4	3	3	3	4	3	3	3	3	3	3	3	3	3	3	3	3	3	3	3	3	3	3	3	3	3	3	4
2053	2	40	3	2	2	3	1	1	4	3	1	1	1	2	1	1	3	1	5	5	5	5	5	5	5	5	5	5	5	5	5	5	5	4	5	5	5	4	5	5	5	5	5	5	5	5	5	5	5
[truncated: 924 more rows]
[truncated: 5 more columns]
